# Supplementary material for: N-Methyl-N-nitroso-p-toluene­sulfon­amide
Source: Acta Crystallogr Sect E Struct Rep Online. 2014 Jun 14;70(Pt 7):o782. doi: 10.1107/S1600536814013518 (PMC4120625; doi:10.1107/S1600536814013518)
Supplement: Supplementary file 1 [file e-70-0o782-sup1.cif]

##############################################################################
#                                                                            #
# This CIF contains the data in a paper accepted for publication in          #
# Acta Crystallographica Section E. It conforms to the requirements of       #
# Notes for Authors for Acta Crystallographica Section E, and has been       #
# peer reviewed under the auspices of the IUCr Commission on Journals.       #
#                                                                            #
# Full details of the Crystallographic Information File format               #
# are given in the paper "The Crystallographic Information File (CIF):       #
# a New Standard Archive File for Crystallography" by S. R. Hall, F. H.      #
# Allen and I. D. Brown [Acta Cryst. (1991), A47, 655-685].                  #
#                                                                            #
# The current version of the core CIF dictionary is obtainable from          #
# ftp://ftp.iucr.org/pub/cif_core.dic.                                       #
#                                                                            #
# Software is freely available for graphical display of the structure(s)     #
# in this CIF. For information consult the CIF software page                 #
# http://www.iucr.org/resources/cif/software.                                #
#                                                                            #
# This file may be used for bona fide research purposes within the           #
# scientific community so long as proper attribution is given to the journal # 
# article from which it was obtained.                                        #
#                                                                            #
##############################################################################
data_global
_audit_creation_method     'APEX2 v2013.6-2'
_journal_data_validation_number     ?
_journal_date_recd_electronic     2014-04-24
_journal_date_accepted     2014-06-10
_journal_name_full     'Acta Crystallographica, Section E'
_journal_year     2014
_journal_volume     70
_journal_issue      7
_journal_page_first     o782
_journal_page_last     o782
_journal_paper_category     QO
_journal_paper_doi     10.1107/S1600536814013518
_journal_coeditor_code     FJ2674
_publ_contact_author_name     'Benny C. Chan'
_publ_contact_author_address
;
The College of New Jersey
2000 Pennington Rd
Ewing, NJ 08628
USA
;
_publ_contact_author_email     'chan@tcnj.edu'
_publ_contact_author_fax     '609-637-5157'
_publ_contact_author_phone     '609-771-2471'
_publ_section_title
;
<i>N</i>-Methyl-<i>N</i>-nitroso-<i>p</i>-toluenesulfonamide
;
loop_
    _publ_author_name
    _publ_author_footnote
    _publ_author_address
    'Rai, Kartik' .
;
Department of Chemistry
The College of New Jersey
2000 Pennington Rd
Ewing, NJ 08628
USA
;
    'Wu, Vincent' .
;
Department of Chemistry
The College of New Jersey
2000 Pennington Rd
Ewing, NJ 08628
USA
;
    'Gupta, Priya' .
;
Department of Chemistry
The College of New Jersey
2000 Pennington Rd
Ewing, NJ 08628
USA
;
    'Laviska, David A.' .
;
Department of Chemistry
The College of New Jersey
2000 Pennington Rd
Ewing, NJ 08628
USA
;
    'Chan, Benny C.' .
;
Department of Chemistry
The College of New Jersey
2000 Pennington Rd
Ewing, NJ 08628
USA
;
_publ_section_synopsis     .
data_I
_database_code_depnum_ccdc_archive 'CCDC 1007700'
_chemical_name_systematic
;
<i>N</i>-Methyl-<i>N</i>-nitroso-<i>p</i>-toluenesulfonamide
;
_chemical_name_common     'Diazald'
_chemical_formula_moiety     'C8 H10 N2 O3 S'
_chemical_formula_sum     'C8 H10 N2 O3 S'
_chemical_formula_iupac     'C8 H10 N2 O3 S'
_chemical_formula_weight     214.24
_chemical_melting_point     ?
_space_group_crystal_system     triclinic
_space_group_name_H-M_alt     'P -1'
_space_group_name_Hall     '-P 1'
loop_
    _space_group_symop_operation_xyz
    'x, y, z'
    '-x, -y, -z'
_cell_length_a     6.8911(8)
_cell_length_b     8.4435(10)
_cell_length_c     8.6248(10)
_cell_angle_alpha     81.4580(10)
_cell_angle_beta     85.8830(10)
_cell_angle_gamma     80.3100(10)
_cell_volume     488.62(10)
_cell_formula_units_Z     2
_cell_measurement_reflns_used     3237
_cell_measurement_theta_min     2.4710
_cell_measurement_theta_max     28.0886
_cell_measurement_temperature     100.(2)
_exptl_crystal_description     block
_exptl_crystal_colour     colorless
_exptl_crystal_size_max     0.84
_exptl_crystal_size_mid     0.29
_exptl_crystal_size_min     0.10
_exptl_crystal_density_diffrn     1.456
_exptl_crystal_density_meas     ?
_exptl_crystal_density_method     'not measured'
_exptl_crystal_F_000     224
_exptl_absorpt_coefficient_mu     0.314
_exptl_absorpt_correction_type     numerical
_exptl_absorpt_process_details     '(SADABS; Bruker, 2011)'
_exptl_absorpt_correction_T_min     0.6869
_exptl_absorpt_correction_T_max     0.7457
_exptl_special_details
;
;
_diffrn_ambient_temperature     100.(2)
_diffrn_radiation_type     'Mo K\a'
_diffrn_radiation_wavelength     0.71073
_diffrn_radiation_source     'fine-focus sealed tube'
_diffrn_radiation_monochromator     Graphite
_diffrn_measurement_device_type     'Bruker APEXII CCD'
_diffrn_measurement_method     '\w and \f'
_diffrn_detector_area_resol_mean     8.3333
_diffrn_reflns_number     5753
_diffrn_reflns_av_R_equivalents     0.0239
_diffrn_reflns_theta_min     2.391
_diffrn_reflns_theta_max     28.443
_diffrn_reflns_theta_full     25.000
_diffrn_measured_fraction_theta_max     0.921
_diffrn_measured_fraction_theta_full     0.998
_diffrn_reflns_limit_h_min     -9
_diffrn_reflns_limit_h_max     9
_diffrn_reflns_limit_k_min     -10
_diffrn_reflns_limit_k_max     11
_diffrn_reflns_limit_l_min     -11
_diffrn_reflns_limit_l_max     11
_refine_special_details
;
Refinement of <i>F</i>^2^ against ALL reflections. The weighted <i>R</i>-factor
<i>wR</i> and goodness of fit <i>S</i> are based on <i>F</i>^2^, conventional
<i>R</i>-factors <i>R</i> are based on <i>F</i>, with <i>F</i> set to zero for
negative <i>F</i>^2^. The threshold expression of <i>F</i>^2^ >
\s(<i>F</i>^2^) is used only for calculating <i>R</i>-factors(gt) <i>etc</i>.
and is not relevant to the choice of reflections for refinement.
<i>R</i>-factors based on <i>F</i>^2^ are statistically about twice as large
as those based on <i>F</i>, and <i>R</i>- factors based on ALL data will be
even larger.
;
_reflns_number_total     2275
_reflns_number_gt     1892
_reflns_threshold_expression     I>2\s(I)
_refine_ls_structure_factor_coef     Fsqd
_refine_ls_matrix_type     full
_refine_ls_R_factor_all     0.0462
_refine_ls_R_factor_gt     0.0374
_refine_ls_wR_factor_gt     0.0914
_refine_ls_wR_factor_ref     0.0962
_refine_ls_goodness_of_fit_ref     1.087
_refine_ls_restrained_S_all     1.087
_refine_ls_number_reflns     2275
_refine_ls_number_parameters     137
_refine_ls_number_restraints     0
_refine_ls_hydrogen_treatment     mixed
_refine_ls_weighting_scheme     calc
_refine_ls_weighting_details
              'w=1/[\s^2^(Fo^2^)+(0.0425P)^2^+0.2042P] where P=(Fo^2^+2Fc^2^)/3'
_atom_sites_solution_hydrogens     mixed
_atom_sites_solution_primary     direct
_atom_sites_solution_secondary     difmap
_refine_ls_shift/su_max     0.000
_refine_ls_shift/su_mean     0.000
_refine_diff_density_max     0.363
_refine_diff_density_min     -0.372
_refine_ls_extinction_method     none
_refine_ls_extinction_coef     ?
loop_
    _atom_type_symbol
    _atom_type_description
    _atom_type_scat_dispersion_real
    _atom_type_scat_dispersion_imag
    _atom_type_scat_source
    C C 0.0033 0.0016 'International Tables Vol C Tables 4.2.6.8 and 6.1.1.4'
    H H 0.0000 0.0000 'International Tables Vol C Tables 4.2.6.8 and 6.1.1.4'
    N N 0.0061 0.0033 'International Tables Vol C Tables 4.2.6.8 and 6.1.1.4'
    O O 0.0106 0.0060 'International Tables Vol C Tables 4.2.6.8 and 6.1.1.4'
    S S 0.1246 0.1234 'International Tables Vol C Tables 4.2.6.8 and 6.1.1.4'
_computing_data_collection     'APEX2 (Bruker, 2011)'
_computing_cell_refinement     'SAINT (Bruker, 2011)'
_computing_data_reduction     'SAINT (Bruker, 2011)'
_computing_structure_solution     'SHELXS97 (Sheldrick, 2008)'
_computing_structure_refinement     'SHELXL2013 (Sheldrick, 2008)'
_computing_molecular_graphics     'CrystalMaker (CrystalMaker, 2009)'
_computing_publication_material     'publCIF (Westrip, 2010)'
loop_
    _atom_site_type_symbol
    _atom_site_label
    _atom_site_fract_x
    _atom_site_fract_y
    _atom_site_fract_z
    _atom_site_U_iso_or_equiv
    _atom_site_adp_type
    _atom_site_calc_flag
    _atom_site_occupancy
    _atom_site_disorder_assembly
    _atom_site_disorder_group
    S S1 0.20728(6) 0.03322(5) 0.28268(5) 0.01794(13) Uani d 1 . .
    O O1 0.33666(19) -0.07228(14) 0.38895(14) 0.0234(3) Uani d 1 . .
    O O2 0.05198(18) -0.02289(15) 0.21663(15) 0.0239(3) Uani d 1 . .
    O O3 -0.1436(2) 0.37946(16) 0.40008(15) 0.0301(3) Uani d 1 . .
    N N1 0.0960(2) 0.18010(17) 0.38888(16) 0.0184(3) Uani d 1 . .
    N N2 -0.0760(2) 0.26414(19) 0.33146(18) 0.0246(3) Uani d 1 . .
    C C1 0.3438(2) 0.13715(19) 0.13431(19) 0.0167(3) Uani d 1 . .
    C C2 0.5359(3) 0.1532(2) 0.1589(2) 0.0200(4) Uani d 1 . .
    H H2 0.5971 0.1025 0.2528 0.024 Uiso calc 1 . .
    C C3 0.6369(3) 0.2450(2) 0.0434(2) 0.0219(4) Uani d 1 . .
    H H3 0.7691 0.2557 0.0584 0.026 Uiso calc 1 . .
    C C4 0.5484(3) 0.3215(2) -0.0938(2) 0.0204(4) Uani d 1 . .
    C C5 0.3552(3) 0.3032(2) -0.1148(2) 0.0220(4) Uani d 1 . .
    H H5 0.2932 0.3554 -0.2079 0.026 Uiso calc 1 . .
    C C6 0.2519(3) 0.2107(2) -0.0028(2) 0.0204(4) Uani d 1 . .
    H H6 0.1209 0.1976 -0.0190 0.024 Uiso calc 1 . .
    C C7 0.6590(3) 0.4220(2) -0.2174(2) 0.0282(4) Uani d 1 . .
    H H7A 0.7301 0.4901 -0.1669 0.042 Uiso calc 1 . .
    H H7B 0.5657 0.4911 -0.2891 0.042 Uiso calc 1 . .
    H H7C 0.7532 0.3502 -0.2764 0.042 Uiso calc 1 . .
    C C8 0.1981(3) 0.2380(2) 0.5075(2) 0.0219(4) Uani d 1 . .
    H H8A 0.194(3) 0.352(3) 0.480(2) 0.033 Uiso d 1 . .
    H H8B 0.329(3) 0.181(3) 0.512(2) 0.033 Uiso d 1 . .
    H H8C 0.137(3) 0.215(3) 0.609(3) 0.033 Uiso d 1 . .
loop_
    _atom_site_aniso_label
    _atom_site_aniso_U_11
    _atom_site_aniso_U_22
    _atom_site_aniso_U_33
    _atom_site_aniso_U_12
    _atom_site_aniso_U_13
    _atom_site_aniso_U_23
    S1 0.0207(2) 0.0151(2) 0.0183(2) -0.00448(16) 0.00224(16) -0.00297(15)
    O1 0.0286(7) 0.0165(6) 0.0228(6) -0.0012(5) 0.0013(5) 0.0012(5)
    O2 0.0252(7) 0.0247(7) 0.0254(7) -0.0118(5) 0.0032(5) -0.0084(5)
    O3 0.0338(8) 0.0250(7) 0.0277(7) 0.0064(6) 0.0014(6) -0.0053(6)
    N1 0.0195(7) 0.0190(7) 0.0165(7) -0.0018(6) 0.0003(6) -0.0037(6)
    N2 0.0249(8) 0.0241(8) 0.0223(8) 0.0016(6) -0.0004(6) -0.0019(6)
    C1 0.0203(8) 0.0131(8) 0.0170(8) -0.0030(6) 0.0025(6) -0.0040(6)
    C2 0.0186(8) 0.0207(9) 0.0203(8) -0.0015(7) -0.0015(7) -0.0026(7)
    C3 0.0177(9) 0.0226(9) 0.0259(9) -0.0052(7) 0.0016(7) -0.0039(7)
    C4 0.0274(9) 0.0148(8) 0.0192(8) -0.0039(7) 0.0064(7) -0.0062(7)
    C5 0.0298(10) 0.0199(9) 0.0158(8) -0.0020(7) -0.0025(7) -0.0020(7)
    C6 0.0197(9) 0.0226(9) 0.0197(9) -0.0038(7) -0.0010(7) -0.0056(7)
    C7 0.0372(11) 0.0228(10) 0.0251(10) -0.0092(8) 0.0092(8) -0.0046(8)
    C8 0.0269(10) 0.0215(9) 0.0187(9) -0.0063(8) -0.0008(7) -0.0046(7)
_geom_special_details
;
All e.s.d.'s (except the e.s.d. in the dihedral angle between two l.s. planes)
are estimated using the full covariance matrix. The cell e.s.d.'s are taken
into account individually in the estimation of e.s.d.'s in distances, angles
and torsion angles; correlations between e.s.d.'s in cell parameters are only
used when they are defined by crystal symmetry. An approximate (isotropic)
treatment of cell e.s.d.'s is used for estimating e.s.d.'s involving l.s.
planes.
;
loop_
    _geom_bond_atom_site_label_1
    _geom_bond_atom_site_label_2
    _geom_bond_site_symmetry_2
    _geom_bond_distance
    _geom_bond_publ_flag
    S1 O2 . 1.4258(13) ?
    S1 O1 . 1.4268(13) ?
    S1 N1 . 1.6975(14) ?
    S1 C1 . 1.7504(17) ?
    O3 N2 . 1.2224(19) ?
    N1 N2 . 1.360(2) ?
    N1 C8 . 1.466(2) ?
    C1 C2 . 1.388(2) ?
    C1 C6 . 1.394(2) ?
    C2 C3 . 1.390(2) ?
    C2 H2 . 0.9500 ?
    C3 C4 . 1.391(2) ?
    C3 H3 . 0.9500 ?
    C4 C5 . 1.393(3) ?
    C4 C7 . 1.506(2) ?
    C5 C6 . 1.384(2) ?
    C5 H5 . 0.9500 ?
    C6 H6 . 0.9500 ?
    C7 H7A . 0.9800 ?
    C7 H7B . 0.9800 ?
    C7 H7C . 0.9800 ?
    C8 H8A . 0.96(2) ?
    C8 H8B . 0.95(2) ?
    C8 H8C . 0.96(2) ?
loop_
    _geom_angle_atom_site_label_1
    _geom_angle_atom_site_label_2
    _geom_angle_atom_site_label_3
    _geom_angle_site_symmetry_1
    _geom_angle_site_symmetry_3
    _geom_angle
    _geom_angle_publ_flag
    O2 S1 O1 . . 121.43(8) ?
    O2 S1 N1 . . 105.80(7) ?
    O1 S1 N1 . . 104.15(7) ?
    O2 S1 C1 . . 109.93(8) ?
    O1 S1 C1 . . 110.06(8) ?
    N1 S1 C1 . . 103.75(7) ?
    N2 N1 C8 . . 121.69(14) ?
    N2 N1 S1 . . 114.33(11) ?
    C8 N1 S1 . . 122.36(12) ?
    O3 N2 N1 . . 113.28(14) ?
    C2 C1 C6 . . 121.41(16) ?
    C2 C1 S1 . . 119.72(13) ?
    C6 C1 S1 . . 118.76(13) ?
    C1 C2 C3 . . 118.62(16) ?
    C1 C2 H2 . . 120.7 ?
    C3 C2 H2 . . 120.7 ?
    C2 C3 C4 . . 121.31(16) ?
    C2 C3 H3 . . 119.3 ?
    C4 C3 H3 . . 119.3 ?
    C3 C4 C5 . . 118.64(16) ?
    C3 C4 C7 . . 120.73(17) ?
    C5 C4 C7 . . 120.63(16) ?
    C6 C5 C4 . . 121.35(16) ?
    C6 C5 H5 . . 119.3 ?
    C4 C5 H5 . . 119.3 ?
    C5 C6 C1 . . 118.66(16) ?
    C5 C6 H6 . . 120.7 ?
    C1 C6 H6 . . 120.7 ?
    C4 C7 H7A . . 109.5 ?
    C4 C7 H7B . . 109.5 ?
    H7A C7 H7B . . 109.5 ?
    C4 C7 H7C . . 109.5 ?
    H7A C7 H7C . . 109.5 ?
    H7B C7 H7C . . 109.5 ?
    N1 C8 H8A . . 108.3(13) ?
    N1 C8 H8B . . 108.9(13) ?
    H8A C8 H8B . . 112.2(19) ?
    N1 C8 H8C . . 110.6(13) ?
    H8A C8 H8C . . 110.3(18) ?
    H8B C8 H8C . . 106.5(18) ?
loop_
    _geom_torsion_atom_site_label_1
    _geom_torsion_atom_site_label_2
    _geom_torsion_atom_site_label_3
    _geom_torsion_atom_site_label_4
    _geom_torsion_site_symmetry_1
    _geom_torsion_site_symmetry_2
    _geom_torsion_site_symmetry_3
    _geom_torsion_site_symmetry_4
    _geom_torsion
    _geom_torsion_publ_flag
    O2 S1 N1 N2 . . . . -30.84(14) ?
    O1 S1 N1 N2 . . . . -159.92(12) ?
    C1 S1 N1 N2 . . . . 84.88(13) ?
    O2 S1 N1 C8 . . . . 163.44(13) ?
    O1 S1 N1 C8 . . . . 34.37(15) ?
    C1 S1 N1 C8 . . . . -80.84(15) ?
    C8 N1 N2 O3 . . . . -7.3(2) ?
    S1 N1 N2 O3 . . . . -173.13(12) ?
    O2 S1 C1 C2 . . . . -157.71(13) ?
    O1 S1 C1 C2 . . . . -21.41(16) ?
    N1 S1 C1 C2 . . . . 89.53(14) ?
    O2 S1 C1 C6 . . . . 26.22(15) ?
    O1 S1 C1 C6 . . . . 162.52(13) ?
    N1 S1 C1 C6 . . . . -86.55(14) ?
    C6 C1 C2 C3 . . . . 0.0(2) ?
    S1 C1 C2 C3 . . . . -175.94(13) ?
    C1 C2 C3 C4 . . . . 0.8(3) ?
    C2 C3 C4 C5 . . . . -0.6(3) ?
    C2 C3 C4 C7 . . . . 179.38(16) ?
    C3 C4 C5 C6 . . . . -0.3(3) ?
    C7 C4 C5 C6 . . . . 179.71(16) ?
    C4 C5 C6 C1 . . . . 1.0(3) ?
    C2 C1 C6 C5 . . . . -0.9(3) ?
    S1 C1 C6 C5 . . . . 175.10(13) ?
loop_
    _geom_hbond_atom_site_label_D
    _geom_hbond_atom_site_label_H
    _geom_hbond_atom_site_label_A
    _geom_hbond_site_symmetry_A
    _geom_hbond_distance_DH
    _geom_hbond_distance_HA
    _geom_hbond_distance_DA
    _geom_hbond_angle_DHA
    C8 H8b O1 2_656 0.95(2) 2.49(2) 3.401(2) 160
_shelx_hkl_file
;
  -1   0   0    0.10    0.04
  -1   0   0    0.01    0.04
   1   0   0    0.09    0.05
   1   0   0    0.20    0.07
  -2   0   0   69.74    1.13
  -2   0   0   69.63    1.05
   2   0   0   68.46    1.27
   2   0   0   70.66    1.04
  -3   0   0    0.11    0.09
  -3   0   0    0.21    0.09
   3   0   0   -0.04    0.10
   3   0   0    0.20    0.09
  -4   0   0   13.58    0.64
  -4   0   0   14.97    0.59
   4   0   0   14.20    0.53
   4   0   0   15.27    0.77
  -5   0   0    1.98    0.27
  -5   0   0    1.32    0.29
   5   0   0    2.44    0.43
  -6   0   0    1.59    0.35
  -6   0   0    2.02    0.34
   6   0   0    1.40    0.38
  -7   0   0   41.90    1.59
   7   0   0   43.67    1.84
  -8   0   0    2.76    0.55
   8   0   0    4.29    0.80
   8  -1   0    8.15    0.97
  -8   1   0    6.76    0.78
   7  -1   0   35.15    1.71
  -7   1   0   37.56    1.50
   6  -1   0    3.10    0.56
  -6   1   0    2.91    0.48
   5  -1   0    6.46    0.62
  -5   1   0    5.87    0.42
  -5   1   0    4.76    0.45
   4  -1   0    9.37    0.64
   4  -1   0   10.93    0.46
  -4   1   0    9.84    0.56
  -4   1   0   10.96    0.49
   3  -1   0   49.78    1.31
   3  -1   0   49.95    0.96
  -3   1   0   50.45    0.96
  -3   1   0   49.06    1.14
   2  -1   0    0.03    0.07
   2  -1   0    0.16    0.07
  -2   1   0    0.04    0.05
  -2   1   0    0.00    0.06
   1  -1   0   64.65    1.07
   1  -1   0   63.81    0.91
  -1   1   0   64.61    0.82
   0  -1   0  243.08    2.37
   0  -1   0  237.67    2.59
   0   1   0  237.96    2.43
   0   1   0  238.77    2.27
  -1  -1   0    0.07    0.05
  -1  -1   0    0.20    0.08
  -1  -1   0    0.19    0.08
   1   1   0    0.15    0.07
  -2  -1   0   47.62    0.86
  -2  -1   0   46.44    0.86
  -2  -1   0   44.45    0.81
  -3  -1   0   70.61    1.29
  -3  -1   0   75.35    1.38
  -3  -1   0   73.85    1.25
   3   1   0   71.83    1.46
  -4  -1   0   13.95    0.64
  -4  -1   0   14.01    0.59
  -4  -1   0   13.89    0.52
   4   1   0   12.61    0.67
  -5  -1   0   13.45    0.65
  -5  -1   0   12.24    0.69
   5   1   0   15.34    0.83
  -6  -1   0    5.34    0.47
  -6  -1   0    6.03    0.54
   6   1   0    4.65    0.57
  -7  -1   0    9.31    0.74
   7   1   0    8.71    0.81
  -8  -1   0    3.35    0.58
   8   1   0    2.97    0.68
   9   1   0    6.68    0.93
   8  -2   0    7.72    0.98
  -8   2   0    6.12    0.71
   7  -2   0    2.76    0.65
  -7   2   0    2.71    0.51
   6  -2   0    2.67    0.54
  -6   2   0    4.15    0.49
   5  -2   0    7.19    0.68
  -5   2   0    7.33    0.57
   4  -2   0    0.78    0.26
   4  -2   0    1.15    0.20
  -4   2   0    0.99    0.25
  -4   2   0    1.30    0.20
   3  -2   0   -0.03    0.10
   3  -2   0    0.04    0.08
  -3   2   0    0.07    0.08
  -3   2   0    0.11    0.10
   2  -2   0   17.18    0.68
   2  -2   0   16.99    0.53
  -2   2   0   16.49    0.57
  -2   2   0   17.25    0.46
   1  -2   0  158.58    2.17
   1  -2   0  157.54    2.08
  -1   2   0  161.73    1.87
  -1   2   0  159.37    1.93
   0  -2   0   22.05    0.58
   0  -2   0   22.35    0.45
   0   2   0   22.67    0.53
   0   2   0   21.74    0.45
  -1  -2   0   46.39    0.58
  -1  -2   0   46.63    0.94
   1   2   0   45.90    0.73
  -2  -2   0  122.14    1.51
  -2  -2   0  122.51    1.86
   2   2   0  122.56    1.72
  -3  -2   0    0.07    0.09
  -3  -2   0   -0.01    0.09
  -3  -2   0    0.07    0.10
   3   2   0    0.18    0.11
  -4  -2   0   31.34    0.90
  -4  -2   0   31.56    0.95
   4   2   0   31.78    1.03
  -5  -2   0   23.43    0.92
  -5  -2   0   23.52    0.82
  -5  -2   0   23.46    0.89
   5   2   0   24.27    1.02
  -6  -2   0    2.14    0.39
  -6  -2   0    2.41    0.40
   6   2   0    2.58    0.48
  -7  -2   0    0.41    0.25
  -7  -2   0    0.29    0.25
   7   2   0    0.45    0.33
  -8  -2   0    1.03    0.40
   8   2   0    0.96    0.47
   7  -3   0    3.03    0.67
  -7   3   0    4.13    0.58
   6  -3   0    8.08    0.82
  -6   3   0    9.74    0.74
   5  -3   0   38.59    1.59
  -5   3   0   36.95    1.33
   4  -3   0    0.51    0.18
   4  -3   0    0.71    0.28
  -4   3   0    0.54    0.21
  -4   3   0    1.06    0.21
   3  -3   0    7.93    0.60
   3  -3   0    9.04    0.47
  -3   3   0    8.89    0.51
  -3   3   0    9.24    0.42
   2  -3   0    0.16    0.14
   2  -3   0    0.22    0.11
  -2   3   0    0.26    0.09
  -2   3   0    0.15    0.11
   1  -3   0    0.57    0.15
   1  -3   0    0.26    0.13
  -1   3   0    0.49    0.13
  -1   3   0    0.43    0.11
   0  -3   0   50.05    0.87
   0  -3   0   52.46    1.14
   0   3   0   51.75    1.02
   0   3   0   54.10    0.90
  -1  -3   0   89.09    1.43
  -1  -3   0   88.69    1.02
  -1  -3   0   89.38    1.63
   1   3   0   92.10    1.26
  -2  -3   0   13.43    0.33
  -2  -3   0   12.27    0.51
  -2  -3   0   12.96    0.57
   2   3   0   12.90    0.46
  -3  -3   0    2.01    0.26
  -3  -3   0    1.70    0.24
  -3  -3   0    2.11    0.19
   3   3   0    1.82    0.24
  -4  -3   0   16.86    0.74
  -4  -3   0   17.79    0.74
   4   3   0   18.16    0.78
   4   3   0   17.91    0.72
  -5  -3   0    5.88    0.49
  -5  -3   0    6.82    0.51
  -5  -3   0    6.39    0.50
   5   3   0    6.08    0.51
  -6  -3   0    2.30    0.40
  -6  -3   0    1.93    0.36
   6   3   0    2.81    0.44
  -7  -3   0    1.30    0.34
  -7  -3   0    2.10    0.42
  -8  -3   0    1.06    0.39
   7  -4   0    6.63    0.89
  -7   4   0    5.17    0.65
   6  -4   0    0.21    0.30
  -6   4   0    0.70    0.29
   5  -4   0    5.38    0.64
  -5   4   0    4.66    0.51
   4  -4   0    2.02    0.45
  -4   4   0    2.85    0.37
   3  -4   0   20.37    0.96
   3  -4   0   20.54    0.80
  -3   4   0   20.32    0.83
  -3   4   0   19.67    0.64
   2  -4   0    9.87    0.60
   2  -4   0    9.01    0.53
  -2   4   0    9.44    0.43
  -2   4   0    9.77    0.52
   1  -4   0   29.53    0.88
   1  -4   0   31.01    0.96
  -1   4   0   29.22    0.79
  -1   4   0   29.48    0.80
   0  -4   0   27.60    0.91
   0  -4   0   25.58    0.64
   0   4   0   26.98    0.68
   0   4   0   26.47    0.78
  -1  -4   0   41.00    0.63
  -1  -4   0   42.00    1.18
   1   4   0   42.20    0.87
   1   4   0   44.75    1.11
  -2  -4   0    1.85    0.13
  -2  -4   0    1.81    0.23
  -2  -4   0    2.00    0.28
   2   4   0    1.65    0.19
  -3  -4   0   20.07    0.85
  -3  -4   0   19.18    0.77
  -3  -4   0   19.50    0.49
   3   4   0   19.42    0.68
  -4  -4   0   75.86    1.79
  -4  -4   0   74.27    1.70
   4   4   0   74.59    1.64
   4   4   0   75.19    1.48
  -5  -4   0   38.93    1.31
  -5  -4   0   40.36    1.31
   5   4   0   43.45    1.34
  -6  -4   0   29.14    1.19
   6   4   0   28.83    1.23
  -7  -4   0   27.08    1.23
   7   4   0   27.83    1.34
  -8  -4   0    0.19    0.28
   8   4   0    0.01    0.34
   7  -5   0   -0.05    0.38
  -7   5   0    0.00    0.30
   6  -5   0    1.08    0.45
  -6   5   0    0.38    0.34
   5  -5   0   13.24    1.03
  -5   5   0   14.36    0.90
   4  -5   0   56.02    1.88
  -4   5   0   57.82    1.66
   3  -5   0   79.59    1.87
   3  -5   0   77.32    2.04
  -3   5   0   80.79    1.85
   2  -5   0    3.26    0.40
   2  -5   0    2.62    0.35
  -2   5   0    1.85    0.28
  -2   5   0    2.91    0.29
   1  -5   0   57.01    1.51
   1  -5   0   55.49    1.32
  -1   5   0   55.30    1.26
  -1   5   0   54.02    1.24
   0  -5   0   34.34    0.82
   0  -5   0   33.22    1.15
   0   5   0   33.96    0.87
   0   5   0   35.03    1.01
  -1  -5   0   35.14    0.63
  -1  -5   0   35.07    1.20
   1   5   0   37.21    1.10
   1   5   0   36.33    0.88
  -2  -5   0   68.92    1.76
  -2  -5   0   67.34    1.52
   2   5   0   68.20    1.28
  -3  -5   0    5.14    0.44
  -3  -5   0    3.56    0.42
   3   5   0    4.06    0.33
  -4  -5   0  159.40    3.07
  -4  -5   0  164.05    2.87
   4   5   0  162.73    2.56
  -5  -5   0    3.07    0.44
  -5  -5   0    3.17    0.44
   5   5   0    3.39    0.41
  -6  -5   0    1.64    0.39
   6   5   0    2.65    0.47
  -7  -5   0    5.34    0.61
   7   5   0    7.04    0.72
  -8  -5   0    0.19    0.32
   8   5   0    0.50    0.36
   6  -6   0    0.04    0.37
  -6   6   0    0.63    0.38
   5  -6   0   14.49    1.12
  -5   6   0   15.59    0.98
   4  -6   0    4.36    0.61
  -4   6   0    4.82    0.56
   3  -6   0   43.67    1.56
   3  -6   0   46.70    1.51
  -3   6   0   44.85    1.43
   2  -6   0   34.12    1.21
   2  -6   0   30.80    1.22
  -2   6   0   31.46    1.09
  -2   6   0   31.88    0.99
   1  -6   0    9.98    0.70
   1  -6   0    9.99    0.57
  -1   6   0    9.45    0.55
  -1   6   0   10.18    0.58
   0  -6   0    0.65    0.24
   0   6   0    0.40    0.16
   0   6   0    0.48    0.18
  -1  -6   0    6.97    0.60
   1   6   0    7.76    0.55
   1   6   0    7.73    0.44
  -2  -6   0    0.36    0.20
   2   6   0    0.43    0.16
   2   6   0    0.21    0.18
  -3  -6   0    1.24    0.34
  -3  -6   0    1.48    0.31
   3   6   0    0.96    0.22
  -4  -6   0   67.75    1.81
  -4  -6   0   68.99    2.02
   4   6   0   68.41    1.51
  -5  -6   0   18.17    0.97
  -5  -6   0   19.31    1.07
   5   6   0   18.11    0.84
  -6  -6   0    9.28    0.75
   6   6   0    9.78    0.72
  -7  -6   0    0.91    0.37
   7   6   0    0.55    0.34
  -8  -6   0    1.83    0.50
   8   6   0    1.50    0.49
   5  -7   0    2.10    0.58
  -5   7   0    4.09    0.61
   4  -7   0    0.56    0.36
  -4   7   0    0.28    0.28
   3  -7   0    0.18    0.25
   3  -7   0   -0.06    0.21
  -3   7   0   -0.02    0.21
   2  -7   0   24.26    1.19
  -2   7   0   25.24    1.05
   1  -7   0   25.91    1.22
  -1   7   0   23.19    0.94
  -1   7   0   23.26    0.93
   0  -7   0    0.88    0.31
   0   7   0    0.74    0.25
   0   7   0    0.49    0.21
  -1  -7   0   46.38    1.68
   1   7   0   45.47    1.19
   1   7   0   48.02    1.48
  -2  -7   0    0.00    0.19
   2   7   0    0.03    0.13
   2   7   0    0.02    0.16
  -3  -7   0    8.51    0.74
   3   7   0    8.49    0.52
   3   7   0    8.51    0.69
  -4  -7   0    0.57    0.26
  -4  -7   0    0.45    0.29
   4   7   0    0.59    0.22
  -5  -7   0    3.44    0.56
  -5  -7   0    2.73    0.49
   5   7   0    2.83    0.39
  -6  -7   0    3.80    0.55
  -6  -7   0    5.32    0.69
   6   7   0    4.67    0.51
  -7  -7   0   -0.14    0.27
   7   7   0    0.11    0.29
  -5   8   0    0.80    0.47
  -4   8   0    5.69    0.69
  -3   8   0    8.02    0.72
   2  -8   0    0.05    0.26
  -2   8   0    0.01    0.22
   1  -8   0   17.44    1.10
  -1   8   0   18.75    0.91
  -1   8   0   17.57    0.90
   0  -8   0   -0.05    0.23
   0   8   0    0.23    0.20
   0   8   0    0.07    0.16
  -1  -8   0    0.71    0.34
   1   8   0    0.42    0.21
   1   8   0    0.33    0.24
  -2  -8   0    0.03    0.21
   2   8   0    0.04    0.19
   2   8   0    0.17    0.17
  -3  -8   0    3.59    0.56
   3   8   0    2.30    0.37
   3   8   0    3.07    0.55
  -4  -8   0    6.95    0.78
   4   8   0    6.62    0.52
   4   8   0    6.59    0.70
  -5  -8   0    7.64    0.83
  -5  -8   0    5.86    0.66
   5   8   0    9.24    0.87
  -6  -8   0    3.53    0.68
  -6  -8   0    4.14    0.59
  -4   9   0    1.00    0.50
  -3   9   0    5.24    0.67
   2  -9   0    0.67    0.42
  -2   9   0    0.09    0.27
   1  -9   0    1.99    0.53
  -1   9   0    2.28    0.46
   0  -9   0    2.16    0.56
   0   9   0    2.39    0.47
   0   9   0    2.54    0.45
  -1  -9   0   18.52    1.25
   1   9   0   16.14    0.98
  -2  -9   0    0.51    0.32
   2   9   0    0.40    0.29
  -3  -9   0   23.41    1.44
  -4  -9   0   21.23    1.39
   4   9   0   19.59    1.23
  -5  -9   0    2.63    0.66
   5   9   0    3.20    0.67
  -6  -9   0    5.09    0.79
   2 -10   0    4.00    0.80
   1 -10   0   15.34    1.24
   0 -10   0    4.92    0.85
  -1 -10   0   12.41    1.12
   1  10   0   10.21    0.87
  -2 -10   0   -0.07    0.29
   2  10   0   -0.17    0.24
  -3 -10   0   20.34    1.48
   3  10   0   20.68    1.29
  -4 -10   0    4.45    0.85
   4  10   0    4.38    0.66
   2  11   0   14.54    1.12
  -4 -10   1    3.08    0.74
   3  10  -1   -0.13    0.25
  -3 -10   1   -0.02    0.36
   2  10  -1   19.63    1.22
  -2 -10   1   17.88    1.40
   1  10  -1    0.01    0.24
  -1 -10   1    0.17    0.34
   0  10  -1    0.93    0.39
   0 -10   1    0.81    0.41
   1 -10   1    0.07    0.38
  -6  -9   1    3.46    0.76
   5   9  -1    2.28    0.55
  -5  -9   1    3.79    0.74
   4   9  -1    0.68    0.35
  -4  -9   1    0.30    0.35
   3   9  -1    0.12    0.27
  -3  -9   1    0.48    0.35
   2   9  -1   23.70    1.25
  -2  -9   1   23.63    1.46
   1   9  -1    0.23    0.26
  -1  -9   1   -0.20    0.21
   0   9  -1   55.89    1.83
   0  -9   1   55.39    2.15
   1  -9   1    5.22    0.75
   2  -9   1    3.37    0.69
   6   8  -1    0.88    0.44
  -6  -8   1    0.71    0.41
   5   8  -1    6.69    0.73
  -5  -8   1    7.61    0.85
   4   8  -1    0.60    0.31
  -4  -8   1    0.22    0.29
   3   8  -1   11.86    0.87
  -3  -8   1   11.07    0.96
   2   8  -1   10.93    0.81
  -2  -8   1    9.82    0.88
   1   8  -1    1.99    0.41
  -1  -8   1    2.14    0.51
   0   8  -1   14.14    0.85
   0  -8   1   12.06    0.95
  -1   8  -1    0.10    0.20
   1  -8   1    0.16    0.26
  -2   8  -1    2.28    0.44
   2  -8   1    2.09    0.51
  -3   8  -1    0.36    0.31
  -4   8  -1    0.32    0.33
  -5   8  -1    0.08    0.37
  -7  -7   1    3.92    0.60
  -6  -7   1    4.48    0.60
  -6  -7   1    3.34    0.65
   5   7  -1   13.70    0.98
  -5  -7   1   15.36    1.07
   4   7  -1    0.08    0.23
  -4  -7   1    0.07    0.21
   3   7  -1    0.96    0.31
  -3  -7   1    2.36    0.51
   2   7  -1    1.91    0.30
   2   7  -1    1.98    0.41
  -2  -7   1    1.80    0.43
   1   7  -1    0.09    0.17
   1   7  -1    0.12    0.15
  -1  -7   1    0.44    0.25
   0   7  -1   16.56    0.85
   0   7  -1   19.14    0.77
   0  -7   1   17.05    1.01
  -1   7  -1    5.99    0.52
  -1   7  -1    4.76    0.45
   1  -7   1    4.35    0.56
  -2   7  -1   41.51    1.34
  -2   7  -1   44.89    1.38
   2  -7   1   44.62    1.47
   2  -7   1   45.20    1.66
  -3   7  -1    8.38    0.67
   3  -7   1    8.80    0.75
  -4   7  -1    0.19    0.26
   4  -7   1    0.33    0.31
  -5   7  -1    2.60    0.56
   5  -7   1    1.93    0.56
  -8  -6   1    9.23    0.87
  -7  -6   1    1.20    0.40
   6   6  -1   25.78    1.10
  -6  -6   1   27.04    1.26
  -6  -6   1   24.01    1.29
   5   6  -1   26.14    0.96
  -5  -6   1   23.86    1.13
  -5  -6   1   23.94    1.25
   4   6  -1    3.94    0.36
   4   6  -1    2.93    0.46
  -4  -6   1    3.20    0.49
  -4  -6   1    3.75    0.46
   3   6  -1    8.81    0.67
   3   6  -1    8.76    0.47
  -3  -6   1    9.84    0.76
   2   6  -1    0.11    0.11
   2   6  -1   -0.10    0.14
  -2  -6   1   -0.01    0.15
   1   6  -1    1.36    0.30
   1   6  -1    1.61    0.24
  -1  -6   1    1.14    0.31
   0   6  -1   32.93    0.92
   0   6  -1   31.97    1.11
   0  -6   1   32.43    0.87
   0  -6   1   33.03    1.28
  -1   6  -1    4.12    0.38
  -1   6  -1    4.43    0.41
   1  -6   1    3.90    0.49
   1  -6   1    4.08    0.40
  -2   6  -1   50.69    1.37
  -2   6  -1   51.17    1.39
   2  -6   1   53.75    1.64
   2  -6   1   52.05    1.52
  -3   6  -1   31.40    1.07
  -3   6  -1   32.93    1.20
   3  -6   1   31.58    1.31
   3  -6   1   33.42    1.28
  -4   6  -1    0.05    0.22
   4  -6   1    0.27    0.28
  -5   6  -1    4.04    0.58
   5  -6   1    3.57    0.68
  -6   6  -1    2.85    0.58
   6  -6   1    3.13    0.68
   8   5  -1    2.10    0.57
  -8  -5   1    2.29    0.51
   7   5  -1    0.65    0.36
  -7  -5   1    0.92    0.36
   6   5  -1   15.36    0.88
  -6  -5   1   14.51    0.88
  -6  -5   1   15.49    0.96
   5   5  -1    6.11    0.53
  -5  -5   1    5.91    0.54
  -5  -5   1    6.65    0.65
   4   5  -1   15.82    0.69
  -4  -5   1   16.49    0.91
  -4  -5   1   15.48    0.80
   3   5  -1    8.18    0.60
   3   5  -1    8.90    0.45
  -3  -5   1    9.09    0.67
  -3  -5   1    9.58    0.59
   2   5  -1    2.92    0.25
   2   5  -1    3.07    0.36
  -2  -5   1    2.27    0.37
   1   5  -1   44.67    1.26
   1   5  -1   45.57    0.95
  -1  -5   1   44.81    0.87
  -1  -5   1   45.64    1.40
   0   5  -1    4.91    0.40
   0   5  -1    4.96    0.33
   0  -5   1    4.33    0.43
   0  -5   1    5.53    0.33
  -1   5  -1   13.45    0.58
  -1   5  -1   13.01    0.62
   1  -5   1   13.53    0.74
   1  -5   1   12.41    0.61
  -2   5  -1   43.44    1.19
  -2   5  -1   44.02    1.17
   2  -5   1   47.41    1.38
   2  -5   1   44.19    1.34
  -3   5  -1    0.06    0.13
  -3   5  -1    0.29    0.18
   3  -5   1    0.03    0.16
   3  -5   1    0.04    0.17
  -4   5  -1   19.90    0.96
   4  -5   1   22.03    1.16
  -5   5  -1   15.55    0.95
   5  -5   1   15.54    1.08
  -6   5  -1   40.10    1.62
   6  -5   1   39.65    1.84
   8   4  -1    4.00    0.69
   7   4  -1   -0.01    0.30
  -7  -4   1    0.28    0.24
   6   4  -1    1.98    0.42
  -6  -4   1    2.73    0.46
   5   4  -1   72.56    1.75
  -5  -4   1   71.11    1.90
  -5  -4   1   74.84    1.81
   4   4  -1   52.92    1.32
  -4  -4   1   56.10    1.46
  -4  -4   1   56.01    1.21
  -4  -4   1   56.54    1.61
   3   4  -1   36.69    0.92
  -3  -4   1   39.05    1.25
  -3  -4   1   38.85    0.86
  -3  -4   1   38.25    1.11
   2   4  -1   -0.02    0.07
   2   4  -1   -0.08    0.08
  -2  -4   1   -0.12    0.09
  -2  -4   1    0.13    0.08
   1   4  -1   12.92    0.43
   1   4  -1   11.89    0.58
  -1  -4   1   11.89    0.39
  -1  -4   1   11.89    0.63
   0   4  -1    0.34    0.10
   0   4  -1    0.29    0.13
   0  -4   1    0.49    0.12
   0  -4   1    0.26    0.15
  -1   4  -1    3.86    0.29
  -1   4  -1    3.61    0.31
   1  -4   1    3.98    0.33
   1  -4   1    3.54    0.35
  -2   4  -1  128.79    2.08
  -2   4  -1  125.07    2.02
   2  -4   1  129.28    2.25
   2  -4   1  129.07    2.36
  -3   4  -1    6.02    0.41
  -3   4  -1    5.15    0.43
   3  -4   1    5.19    0.50
   3  -4   1    5.20    0.42
  -4   4  -1   47.50    1.40
  -4   4  -1   46.36    1.20
   4  -4   1   46.28    1.63
  -5   4  -1    1.97    0.40
   5  -4   1    2.43    0.53
  -6   4  -1    0.78    0.31
   6  -4   1    0.77    0.41
  -7   4  -1    0.81    0.37
   7  -4   1    0.48    0.44
  -8  -3   1    0.90    0.39
  -7  -3   1    2.61    0.48
  -7  -3   1    2.35    0.44
   6   3  -1    4.69    0.57
  -6  -3   1    4.90    0.50
  -6  -3   1    5.07    0.51
   5   3  -1  133.24    2.61
  -5  -3   1  136.10    2.60
  -5  -3   1  137.46    2.37
  -5  -3   1  135.26    2.39
  -5  -3   1  131.30    2.42
   4   3  -1   10.80    0.59
  -4  -3   1   10.19    0.62
  -4  -3   1   10.01    0.51
  -4  -3   1    9.60    0.55
  -4  -3   1   10.31    0.54
   3   3  -1   92.12    1.60
  -3  -3   1   93.01    1.72
  -3  -3   1   94.88    1.52
  -3  -3   1   93.13    1.90
   2   3  -1   24.66    0.62
  -2  -3   1   25.28    0.87
  -2  -3   1   24.06    0.59
  -2  -3   1   24.58    0.75
   1   3  -1    7.66    0.42
   1   3  -1    7.54    0.28
  -1  -3   1    7.08    0.43
  -1  -3   1    7.82    0.29
   0   3  -1    8.72    0.41
   0   3  -1    8.24    0.30
   0  -3   1    8.57    0.34
   0  -3   1    8.61    0.46
  -1   3  -1    1.58    0.18
  -1   3  -1    1.29    0.18
   1  -3   1    1.45    0.21
   1  -3   1    1.67    0.22
  -2   3  -1   10.69    0.48
  -2   3  -1    9.96    0.44
   2  -3   1   10.06    0.47
   2  -3   1   11.08    0.59
  -3   3  -1    2.00    0.23
  -3   3  -1    2.05    0.26
   3  -3   1    1.65    0.24
   3  -3   1    1.95    0.35
  -4   3  -1   25.54    0.84
  -4   3  -1   23.52    0.94
   4  -3   1   25.85    1.16
  -5   3  -1   20.84    0.98
   5  -3   1   20.13    1.13
  -6   3  -1    5.63    0.59
   6  -3   1    5.73    0.71
  -7   3  -1    0.59    0.35
   7  -3   1    0.92    0.43
   8   2  -1   16.47    1.20
  -8  -2   1   17.56    1.08
   7   2  -1    0.32    0.31
  -7  -2   1   -0.01    0.22
   6   2  -1   20.62    1.11
  -6  -2   1   19.32    0.93
  -6  -2   1   21.46    0.91
   5   2  -1    2.13    0.39
  -5  -2   1    1.81    0.32
  -5  -2   1    1.21    0.26
  -5  -2   1    1.49    0.29
  -4  -2   1    0.03    0.09
  -4  -2   1    0.14    0.12
  -4  -2   1    0.13    0.11
  -4  -2   1   -0.05    0.11
  -3  -2   1    0.80    0.16
  -3  -2   1    0.74    0.15
  -3  -2   1    0.85    0.20
  -3  -2   1    0.70    0.17
   2   2  -1  140.08    1.85
  -2  -2   1  144.42    1.99
  -2  -2   1  144.39    1.87
   1   2  -1  276.62    2.73
   1   2  -1  274.21    3.22
  -1  -2   1  273.85    3.44
  -1  -2   1  280.76    2.96
   0   2  -1   10.34    0.38
   0   2  -1   10.80    0.27
   0  -2   1   10.09    0.41
   0  -2   1   10.57    0.33
  -1   2  -1  105.64    1.50
   1  -2   1  104.07    1.63
   1  -2   1  108.72    1.58
  -2   2  -1   50.67    0.99
  -2   2  -1   51.17    1.03
   2  -2   1   52.06    1.24
   2  -2   1   52.67    0.96
  -3   2  -1   31.46    0.92
  -3   2  -1   30.67    0.82
   3  -2   1   29.78    1.06
   3  -2   1   33.00    0.72
  -4   2  -1    4.72    0.37
  -4   2  -1    3.38    0.35
   4  -2   1    4.15    0.47
  -5   2  -1    0.45    0.20
  -5   2  -1    0.33    0.18
   5  -2   1    0.50    0.25
  -6   2  -1   26.36    1.17
   6  -2   1   24.23    1.31
  -7   2  -1    6.64    0.68
   7  -2   1    6.79    0.80
  -8   2  -1   -0.11    0.28
   8  -2   1   -0.22    0.38
   9   1  -1    9.33    1.16
   8   1  -1    6.45    0.84
  -8  -1   1    4.35    0.61
   7   1  -1    4.62    0.67
  -7  -1   1    5.39    0.59
   6   1  -1   15.97    1.02
  -6  -1   1   16.86    0.78
  -6  -1   1   14.19    0.83
   5   1  -1    0.43    0.24
   5   1  -1    0.29    0.19
  -5  -1   1    0.25    0.17
  -5  -1   1    0.42    0.16
  -4  -1   1   21.78    0.79
  -4  -1   1   22.48    0.81
  -4  -1   1   20.90    0.74
  -4  -1   1   22.02    0.72
  -3  -1   1   27.09    0.79
  -3  -1   1   27.45    0.79
  -3  -1   1   27.73    0.72
  -3  -1   1   27.79    0.77
  -2  -1   1  165.43    2.04
  -2  -1   1  165.02    2.29
  -2  -1   1  166.35    2.01
  -2  -1   1  166.36    2.13
   1   1  -1  405.70    4.25
  -1  -1   1  418.15    4.57
  -1  -1   1  412.98    4.19
  -1  -1   1  412.72    3.86
   0   1  -1   21.22    0.46
   0  -1   1   21.39    0.50
   0  -1   1   21.43    0.42
  -1   1  -1    4.12    0.21
  -1   1  -1    4.25    0.20
   1  -1   1    4.36    0.19
   1  -1   1    4.79    0.27
  -2   1  -1   21.54    0.57
  -2   1  -1   21.03    0.60
   2  -1   1   21.62    0.42
   2  -1   1   22.12    0.73
  -3   1  -1   44.82    1.06
  -3   1  -1   46.06    1.00
   3  -1   1   46.05    0.72
   3  -1   1   45.04    1.24
  -4   1  -1   10.10    0.57
  -4   1  -1    9.51    0.49
   4  -1   1   10.05    0.66
  -5   1  -1    7.37    0.50
  -5   1  -1    7.69    0.56
   5  -1   1    7.83    0.67
  -6   1  -1   41.23    1.28
  -6   1  -1   38.09    1.38
   6  -1   1   38.30    1.59
  -7   1  -1    3.10    0.54
   7  -1   1    3.21    0.65
  -8   1  -1    9.55    0.86
   8  -1   1   10.05    1.02
   8   0  -1    1.55    0.54
  -8   0   1    1.07    0.40
   7   0  -1    3.64    0.69
  -7   0   1    4.51    0.57
   6   0  -1   19.80    1.15
  -6   0   1   19.87    0.97
   5   0  -1    1.26    0.26
   5   0  -1    0.51    0.25
  -5   0   1    1.18    0.28
  -5   0   1    1.48    0.25
   4   0  -1    6.96    0.55
   4   0  -1    6.88    0.45
  -4   0   1    6.66    0.46
  -4   0   1    7.69    0.39
   3   0  -1    5.17    0.36
  -3   0   1    5.07    0.27
  -3   0   1    5.57    0.36
  -3   0   1    5.39    0.36
   2   0  -1    6.08    0.34
  -2   0   1    7.28    0.35
  -2   0   1    7.11    0.25
  -2   0   1    7.09    0.33
   1   0  -1    5.07    0.26
  -1   0   1    5.08    0.16
  -1   0   1    5.21    0.23
  -1   0   1    5.01    0.20
   0   0  -1   -0.06    0.03
   0   0  -1   -0.04    0.02
   0   0   1    0.03    0.03
  -1   0  -1  743.76    6.83
  -1   0  -1  740.27    7.14
   1   0   1  741.34    7.22
  -2   0  -1   11.47    0.41
  -2   0  -1   11.51    0.40
   2   0   1   11.89    0.48
  -3   0  -1   86.79    1.49
   3   0   1   86.96    1.72
   3   0   1   88.65    1.07
  -4   0  -1    5.33    0.38
  -4   0  -1    5.53    0.42
   4   0   1    6.47    0.26
   4   0   1    5.96    0.49
  -5   0  -1    0.20    0.17
  -5   0  -1    0.34    0.16
   5   0   1    0.55    0.24
  -6   0  -1   26.51    1.15
  -6   0  -1   28.56    1.06
   6   0   1   26.79    1.27
  -7   0  -1    2.37    0.47
   7   0   1    3.03    0.60
  -8   0  -1   16.06    1.07
   8   0   1   16.12    1.23
   8  -1  -1   -0.19    0.37
  -8   1   1   -0.16    0.27
   7  -1  -1    5.45    0.75
  -7   1   1    4.93    0.60
   6  -1  -1   26.08    1.34
  -6   1   1   28.33    1.18
   5  -1  -1    0.00    0.20
  -5   1   1    0.21    0.15
   4  -1  -1   19.36    0.72
   4  -1  -1   19.48    0.95
  -4   1   1   18.36    0.58
  -4   1   1   18.89    0.78
   3  -1  -1    3.28    0.36
   3  -1  -1    3.26    0.29
  -3   1   1    3.37    0.30
  -3   1   1    3.42    0.22
   2  -1  -1   56.95    1.11
  -2   1   1   58.76    1.13
  -2   1   1   57.03    0.78
   1  -1  -1   98.26    1.46
  -1   1   1  100.60    1.29
   0  -1  -1   75.17    1.10
   0  -1  -1   74.77    0.88
   0   1   1   73.08    0.92
   0   1   1   76.77    0.93
  -1  -1  -1  262.44    2.81
  -1  -1  -1  257.92    2.80
   1   1   1  261.45    2.73
   1   1   1  261.75    2.65
  -2  -1  -1   64.57    1.10
  -2  -1  -1   66.41    1.13
  -2  -1  -1   66.60    0.94
   2   1   1   66.37    1.13
  -3  -1  -1   30.33    0.61
   3   1   1   31.38    0.90
  -4  -1  -1    9.25    0.51
  -4  -1  -1    9.24    0.35
  -4  -1  -1    9.23    0.52
   4   1   1    9.48    0.58
  -5  -1  -1    1.34    0.28
  -5  -1  -1    1.86    0.29
   5   1   1    1.12    0.30
  -6  -1  -1   13.50    0.76
  -6  -1  -1   11.99    0.75
   6   1   1   14.01    0.89
  -7  -1  -1    2.83    0.50
  -7  -1  -1    3.42    0.47
   7   1   1    3.69    0.63
  -8  -1  -1    3.31    0.59
   8   1   1    2.68    0.61
   9   1   1    0.19    0.46
   8  -2  -1    8.56    1.03
  -8   2   1    9.68    0.91
   7  -2  -1   22.94    1.44
  -7   2   1   23.65    1.21
   6  -2  -1   16.14    1.12
  -6   2   1   17.31    0.95
   5  -2  -1   -0.02    0.18
  -5   2   1    0.02    0.17
   4  -2  -1    0.32    0.15
   4  -2  -1    0.21    0.19
  -4   2   1    0.51    0.19
  -4   2   1    0.34    0.12
   3  -2  -1   25.48    1.00
   3  -2  -1   25.16    0.80
  -3   2   1   24.76    0.57
  -3   2   1   23.44    0.81
   2  -2  -1    0.45    0.16
   2  -2  -1    0.22    0.12
  -2   2   1    0.38    0.12
  -2   2   1    0.56    0.09
   1  -2  -1  754.04    8.19
  -1   2   1  769.55    7.70
  -1   2   1  802.73    7.31
  -1   2   1  780.25    7.40
   0  -2  -1  233.24    2.88
   0  -2  -1  242.12    2.53
   0   2   1  235.98    2.53
   0   2   1  239.79    2.48
  -1  -2  -1   10.38    0.39
   1   2   1   10.72    0.34
  -2  -2  -1  103.52    1.61
  -2  -2  -1  104.56    1.57
   2   2   1  106.41    1.60
   2   2   1  103.94    1.38
  -3  -2  -1    0.13    0.09
  -3  -2  -1    0.18    0.12
  -3  -2  -1    0.05    0.10
   3   2   1    0.11    0.10
   3   2   1    0.22    0.13
  -4  -2  -1    9.05    0.52
  -4  -2  -1    9.16    0.52
  -4  -2  -1    9.16    0.44
   4   2   1    8.98    0.54
  -5  -2  -1   18.01    0.82
  -5  -2  -1   14.49    0.73
   5   2   1   15.25    0.80
  -6  -2  -1   49.67    1.48
  -6  -2  -1   50.03    1.54
   6   2   1   50.74    1.65
  -7  -2  -1    0.02    0.19
  -7  -2  -1   -0.05    0.22
   7   2   1    0.03    0.25
  -8  -2  -1    1.96    0.47
   8   2   1    3.95    0.70
   7  -3  -1    7.74    0.94
  -7   3   1    8.25    0.77
   6  -3  -1    0.99    0.39
  -6   3   1    1.23    0.35
   5  -3  -1    9.85    0.82
  -5   3   1    9.05    0.66
   4  -3  -1   52.96    1.71
   4  -3  -1   55.75    1.38
  -4   3   1   54.66    1.47
   3  -3  -1   35.80    1.03
   3  -3  -1   35.46    1.25
  -3   3   1   36.39    1.07
  -3   3   1   36.23    0.73
   2  -3  -1   56.11    1.26
   2  -3  -1   58.81    1.44
  -2   3   1   57.56    0.89
  -2   3   1   55.33    1.20
   1  -3  -1   72.19    1.39
   1  -3  -1   69.60    1.37
  -1   3   1   71.79    1.07
  -1   3   1   72.07    1.25
   0  -3  -1    0.33    0.09
   0  -3  -1    0.30    0.09
   0  -3  -1    0.56    0.14
   0   3   1    0.16    0.08
  -1  -3  -1   45.99    1.06
  -1  -3  -1   45.83    0.93
   1   3   1   45.33    0.86
  -2  -3  -1   56.11    1.22
  -2  -3  -1   57.06    1.17
   2   3   1   58.06    1.10
   2   3   1   57.77    0.73
  -3  -3  -1   75.53    1.52
  -3  -3  -1   74.39    1.48
   3   3   1   74.29    1.24
   3   3   1   76.11    1.51
  -4  -3  -1    4.52    0.40
  -4  -3  -1    3.89    0.36
   4   3   1    4.77    0.44
   4   3   1    4.14    0.35
   5   3   1   29.49    1.14
   5   3   1   29.15    1.04
  -6  -3  -1   21.10    0.99
  -6  -3  -1   22.03    1.03
   6   3   1   24.88    1.16
   6   3   1   23.47    1.05
  -7  -3  -1   13.15    0.87
  -7  -3  -1   13.21    0.85
   7   3   1   12.47    0.91
  -8  -3  -1    1.19    0.41
   8   3   1    1.39    0.47
   7  -4  -1   10.03    1.07
  -7   4   1   10.76    0.89
   6  -4  -1    1.46    0.50
  -6   4   1    1.63    0.43
   5  -4  -1   18.94    1.17
  -5   4   1   17.62    0.95
   4  -4  -1   28.52    1.28
   4  -4  -1   27.44    1.01
  -4   4   1   26.76    1.08
   3  -4  -1   20.74    0.83
   3  -4  -1   22.20    1.01
  -3   4   1   19.39    0.83
   2  -4  -1   56.39    1.38
   2  -4  -1   52.21    1.42
  -2   4   1   54.56    1.00
  -2   4   1   56.07    1.29
   1  -4  -1    9.01    0.52
   1  -4  -1    8.63    0.48
  -1   4   1    8.15    0.43
  -1   4   1    8.40    0.38
   0  -4  -1    9.99    0.54
   0  -4  -1    9.71    0.40
   0   4   1    9.85    0.44
   0   4   1   10.34    0.46
  -1  -4  -1   30.39    0.82
  -1  -4  -1   30.33    0.97
   1   4   1   31.34    0.77
  -2  -4  -1    2.52    0.30
  -2  -4  -1    2.75    0.28
   2   4   1    2.65    0.24
  -3  -4  -1   16.75    0.74
  -3  -4  -1   16.38    0.71
   3   4   1   17.18    0.43
   3   4   1   17.12    0.66
  -4  -4  -1    8.86    0.57
  -4  -4  -1    8.88    0.57
   4   4   1    8.44    0.54
  -5  -4  -1   19.81    0.92
  -5  -4  -1   22.52    0.92
   5   4   1   21.16    0.95
  -6  -4  -1    3.74    0.46
   6   4   1    4.62    0.54
  -7  -4  -1    0.52    0.28
   7   4   1    0.65    0.33
  -8  -4  -1   14.50    1.00
   8   4   1   12.29    0.99
   7  -5  -1    1.52    0.58
  -7   5   1    1.56    0.47
   6  -5  -1    1.96    0.59
  -6   5   1    0.65    0.33
   5  -5  -1    0.00    0.30
  -5   5   1   -0.10    0.21
   4  -5  -1    1.01    0.38
   4  -5  -1    1.32    0.32
  -4   5   1    0.89    0.28
   3  -5  -1   52.15    1.68
   3  -5  -1   53.39    1.51
  -3   5   1   52.59    1.49
   2  -5  -1   17.68    0.86
   2  -5  -1   17.96    0.84
  -2   5   1   18.40    0.78
  -2   5   1   18.30    0.61
   1  -5  -1    1.85    0.29
   1  -5  -1    2.58    0.32
  -1   5   1    2.52    0.29
  -1   5   1    2.04    0.24
   0  -5  -1    7.24    0.53
   0  -5  -1    6.97    0.37
   0   5   1    6.64    0.42
   0   5   1    6.08    0.38
  -1  -5  -1   11.30    0.66
  -1  -5  -1   10.91    0.53
   1   5   1   11.43    0.51
  -2  -5  -1    1.92    0.26
  -2  -5  -1    2.32    0.34
   2   5   1    1.53    0.21
  -3  -5  -1   22.57    0.96
  -3  -5  -1   23.78    0.91
   3   5   1   22.93    0.77
  -4  -5  -1   11.43    0.72
  -4  -5  -1   11.88    0.69
   4   5   1   10.68    0.59
  -5  -5  -1   75.08    1.92
  -5  -5  -1   69.51    1.87
   5   5   1   70.20    1.77
  -6  -5  -1   -0.05    0.15
   6   5   1    0.06    0.22
  -7  -5  -1    3.88    0.56
   7   5   1    3.92    0.55
  -8  -5  -1    7.12    0.74
   8   5   1    6.17    0.77
   6  -6  -1   -0.41    0.33
  -6   6   1    0.12    0.30
   5  -6  -1    0.98    0.44
  -5   6   1    0.43    0.30
   4  -6  -1    1.78    0.47
  -4   6   1    1.24    0.37
   3  -6  -1   16.91    0.92
   3  -6  -1   16.20    0.96
  -3   6   1   17.71    0.91
   2  -6  -1   82.69    2.06
   2  -6  -1   85.54    2.02
  -2   6   1   78.38    1.82
   1  -6  -1    1.44    0.30
   1  -6  -1    1.00    0.30
  -1   6   1    1.04    0.24
  -1   6   1    1.08    0.23
   0  -6  -1   -0.02    0.12
   0   6   1    0.18    0.12
   0   6   1    0.03    0.13
  -1  -6  -1    8.68    0.65
   1   6   1   10.81    0.63
   1   6   1    9.66    0.51
  -2  -6  -1    0.59    0.21
  -2  -6  -1    0.27    0.20
   2   6   1    0.68    0.19
  -3  -6  -1   13.23    0.82
  -3  -6  -1   12.27    0.70
   3   6   1   12.20    0.58
  -4  -6  -1    0.85    0.30
  -4  -6  -1    0.47    0.24
   4   6   1    0.94    0.24
  -5  -6  -1   45.79    1.56
  -5  -6  -1   49.85    1.69
   5   6   1   46.90    1.39
  -6  -6  -1    2.23    0.48
   6   6   1    1.79    0.40
  -7  -6  -1    7.83    0.76
   7   6   1    7.42    0.73
  -8  -6  -1    3.46    0.67
   8   6   1    3.90    0.69
   6  -7  -1   12.33    1.20
   5  -7  -1   18.20    1.28
  -5   7   1   18.34    1.15
   4  -7  -1    8.59    0.85
  -4   7   1    8.05    0.74
   3  -7  -1    2.16    0.48
   3  -7  -1    2.44    0.50
  -3   7   1    2.15    0.44
   2  -7  -1    3.37    0.48
  -2   7   1    3.62    0.43
   1  -7  -1    1.94    0.42
  -1   7   1    1.78    0.34
  -1   7   1    2.55    0.33
   0  -7  -1    2.89    0.46
   0   7   1    1.87    0.32
   0   7   1    1.88    0.34
  -1  -7  -1    2.71    0.44
   1   7   1    2.36    0.36
   1   7   1    2.04    0.33
  -2  -7  -1   39.53    1.55
   2   7   1   40.69    1.15
   2   7   1   40.08    1.41
  -3  -7  -1   44.03    1.65
  -3  -7  -1   45.23    1.45
   3   7   1   46.08    1.25
  -4  -7  -1   23.03    1.08
  -4  -7  -1   22.48    1.20
   4   7   1   23.20    0.90
  -5  -7  -1    0.13    0.21
  -5  -7  -1    0.30    0.27
   5   7   1    0.19    0.19
  -6  -7  -1    0.46    0.29
   6   7   1    0.46    0.25
  -7  -7  -1    1.49    0.43
   7   7   1    1.48    0.43
   8   7   1    0.35    0.38
  -4   8   1    2.93    0.60
   3  -8  -1   27.26    1.40
  -3   8   1   28.47    1.32
   2  -8  -1    1.38    0.43
  -2   8   1    1.99    0.42
   1  -8  -1    9.13    0.80
  -1   8   1    7.93    0.63
   0  -8  -1   22.05    1.23
   0   8   1   23.76    1.03
   0   8   1   25.24    1.01
  -1  -8  -1    3.86    0.55
   1   8   1    3.94    0.49
   1   8   1    3.78    0.42
  -2  -8  -1   15.79    1.07
   2   8   1   17.32    0.98
   2   8   1   17.05    0.80
  -3  -8  -1   37.45    1.65
   3   8   1   40.68    1.58
   3   8   1   40.47    1.24
  -4  -8  -1   10.64    0.93
  -4  -8  -1    8.43    0.73
   4   8   1   10.22    0.68
  -5  -8  -1    3.74    0.55
  -5  -8  -1    3.66    0.68
   5   8   1    2.83    0.45
  -6  -8  -1   -0.05    0.26
   6   8   1    0.03    0.25
   7   8   1    0.53    0.35
  -4   9   1    0.36    0.39
   3  -9  -1   13.41    1.10
  -3   9   1   12.63    0.96
   2  -9  -1   11.07    1.00
  -2   9   1   11.95    0.87
   1  -9  -1    0.17    0.29
  -1   9   1    0.08    0.23
   0  -9  -1    7.30    0.83
   0   9   1    9.96    0.72
  -1  -9  -1   20.26    1.30
   1   9   1   18.87    0.92
   1   9   1   17.98    1.02
  -2  -9  -1    6.83    0.81
   2   9   1    7.96    0.75
   2   9   1    8.50    0.63
  -3  -9  -1    2.33    0.54
   3   9   1    2.53    0.43
   3   9   1    3.09    0.59
  -4  -9  -1    1.59    0.54
   4   9   1    2.08    0.52
   4   9   1    2.55    0.44
  -5  -9  -1   13.68    1.15
  -5  -9  -1   12.63    0.95
   5   9   1   12.39    1.04
   5   9   1   12.52    0.81
  -6  -9  -1    0.23    0.32
   2 -10  -1    2.97    0.73
  -2  10   1    3.16    0.62
   1 -10  -1    2.05    0.59
  -1  10   1    2.12    0.50
   0 -10  -1    0.15    0.32
   0  10   1    0.14    0.27
  -1 -10  -1   15.56    1.24
   1  10   1   15.39    0.90
  -2 -10  -1    6.08    0.85
   2  10   1    7.35    0.75
  -3 -10  -1   -0.01    0.35
   3  10   1    0.36    0.33
  -4 -10  -1    3.61    0.77
   4  10   1    3.44    0.70
  -5 -10  -1    8.30    1.03
   2  11   1    7.69    0.85
   3  11   1    0.54    0.42
   3  10  -2    5.68    0.75
   2  10  -2    0.58    0.37
  -2 -10   2    0.89    0.51
   1  10  -2    8.48    0.84
  -1 -10   2    8.51    1.03
   0  10  -2    0.16    0.33
   0 -10   2    0.11    0.37
   1 -10   2    0.51    0.48
   5   9  -2    0.16    0.32
  -5  -9   2    0.15    0.38
   4   9  -2    4.49    0.67
  -4  -9   2    3.57    0.71
   3   9  -2    3.46    0.62
  -3  -9   2    4.54    0.82
   2   9  -2    0.58    0.31
  -2  -9   2    0.89    0.40
   1   9  -2    2.70    0.54
  -1  -9   2    3.25    0.70
   0   9  -2    3.89    0.57
   0  -9   2    5.56    0.81
  -1   9  -2   36.22    1.50
   1  -9   2   34.84    1.76
   6   8  -2   14.28    1.12
  -6  -8   2   19.51    1.39
   5   8  -2    0.76    0.35
  -5  -8   2    0.79    0.40
   4   8  -2    4.83    0.63
  -4  -8   2    3.06    0.63
   3   8  -2   15.67    1.01
  -3  -8   2   13.93    1.08
   2   8  -2   10.52    0.81
  -2  -8   2   10.48    0.93
   1   8  -2   12.68    0.86
  -1  -8   2   11.64    0.99
   0   8  -2    2.93    0.50
   0  -8   2    3.44    0.64
  -1   8  -2   63.34    1.89
   1  -8   2   67.66    2.24
  -2   8  -2    4.57    0.56
   2  -8   2    6.85    0.79
   7   7  -2   18.79    1.29
   6   7  -2    8.10    0.84
  -6  -7   2    9.09    0.90
   5   7  -2    2.54    0.53
  -5  -7   2    3.79    0.63
   4   7  -2    2.85    0.53
  -4  -7   2    2.72    0.54
   3   7  -2   12.62    0.87
  -3  -7   2   13.34    0.97
   2   7  -2    4.81    0.52
  -2  -7   2    4.72    0.60
   1   7  -2   22.29    1.07
  -1  -7   2   24.28    1.26
   0   7  -2   51.31    1.59
   0  -7   2   55.43    1.89
  -1   7  -2   12.48    0.77
   1  -7   2   13.35    0.92
  -2   7  -2    1.33    0.33
   2  -7   2    1.23    0.33
   2  -7   2    0.99    0.34
  -3   7  -2    3.73    0.47
   3  -7   2    4.52    0.57
   4  -7   2    0.14    0.30
   5  -7   2    0.99    0.44
   8   6  -2    0.30    0.43
   7   6  -2   15.02    1.10
   6   6  -2    3.04    0.59
  -6  -6   2    2.68    0.57
   5   6  -2   27.25    1.29
  -5  -6   2   27.18    1.38
   4   6  -2   17.69    0.99
  -4  -6   2   17.85    1.08
   3   6  -2    1.84    0.39
  -3  -6   2    1.73    0.42
   2   6  -2   -0.04    0.14
  -2  -6   2   -0.07    0.13
   1   6  -2   -0.14    0.11
  -1  -6   2    0.22    0.21
   0   6  -2   29.04    1.09
   0   6  -2   30.09    0.86
   0  -6   2   30.17    0.88
   0  -6   2   29.34    1.25
  -1   6  -2   23.80    0.83
  -1   6  -2   22.50    0.95
   1  -6   2   24.22    0.89
   1  -6   2   24.31    1.11
  -2   6  -2   20.31    0.85
  -2   6  -2   20.14    0.91
   2  -6   2   22.33    1.05
   2  -6   2   19.92    0.95
  -3   6  -2   29.84    1.11
  -3   6  -2   29.53    1.11
   3  -6   2   26.40    1.22
  -4   6  -2    1.09    0.32
   4  -6   2    1.73    0.46
  -5   6  -2   -0.31    0.25
   5  -6   2   -0.02    0.27
  -6   6  -2    6.44    0.75
   6  -6   2    5.77    0.80
  -7  -5   2   12.17    0.89
  -6  -5   2    1.44    0.43
  -6  -5   2    2.53    0.47
   5   5  -2   32.56    1.35
  -5  -5   2   30.92    1.22
  -5  -5   2   32.85    1.41
   4   5  -2   21.05    1.01
   4   5  -2   21.54    0.76
  -4  -5   2   21.74    1.11
   3   5  -2    5.51    0.34
   3   5  -2    7.16    0.57
  -3  -5   2    5.11    0.52
   2   5  -2    7.22    0.56
   2   5  -2    8.00    0.37
  -2  -5   2    6.66    0.58
  -2  -5   2    8.72    0.44
   1   5  -2    5.80    0.46
   1   5  -2    6.00    0.32
  -1  -5   2    5.49    0.34
  -1  -5   2    5.43    0.51
   0   5  -2    7.37    0.37
   0   5  -2    6.94    0.50
   0  -5   2    7.61    0.59
   0  -5   2    7.04    0.40
  -1   5  -2   12.20    0.64
  -1   5  -2   11.01    0.51
   1  -5   2   10.77    0.58
   1  -5   2   12.69    0.72
  -2   5  -2    3.66    0.37
  -2   5  -2    2.87    0.32
   2  -5   2    2.14    0.37
   2  -5   2    2.60    0.36
  -3   5  -2    8.19    0.57
  -3   5  -2    7.37    0.52
   3  -5   2    8.46    0.66
  -4   5  -2    0.19    0.22
  -4   5  -2    0.22    0.19
   4  -5   2    0.31    0.25
  -5   5  -2    0.71    0.30
   5  -5   2    0.62    0.31
  -6   5  -2    3.79    0.63
  -7   5  -2    2.11    0.57
   7   4  -2    3.93    0.64
  -7  -4   2    5.51    0.60
   6   4  -2    1.54    0.38
  -6  -4   2    1.31    0.33
  -6  -4   2    1.55    0.40
   5   4  -2    0.04    0.18
  -5  -4   2    0.22    0.22
  -5  -4   2    0.11    0.18
   4   4  -2   24.70    0.85
  -4  -4   2   23.78    1.08
  -4  -4   2   24.77    0.95
  -4  -4   2   24.45    0.84
   3   4  -2    5.06    0.45
   3   4  -2    7.16    0.38
  -3  -4   2    5.98    0.54
  -3  -4   2    7.35    0.42
   2   4  -2    2.05    0.29
   2   4  -2    1.77    0.18
  -2  -4   2    2.05    0.31
  -2  -4   2    2.37    0.24
   1   4  -2    0.01    0.10
   1   4  -2    0.19    0.08
  -1  -4   2    0.08    0.08
  -1  -4   2    0.16    0.13
   0   4  -2   19.27    0.52
   0   4  -2   18.86    0.73
   0  -4   2   17.26    0.79
   0  -4   2   18.55    0.60
  -1   4  -2   31.40    0.95
  -1   4  -2   32.65    0.80
   1  -4   2   31.69    0.94
   1  -4   2   29.25    1.00
  -2   4  -2    8.64    0.49
  -2   4  -2    8.96    0.48
   2  -4   2    8.92    0.57
   2  -4   2    8.53    0.53
  -3   4  -2   29.77    0.98
  -3   4  -2   29.96    0.98
   3  -4   2   32.74    1.01
   3  -4   2   31.44    1.20
  -4   4  -2    1.77    0.35
  -4   4  -2    2.38    0.33
   4  -4   2    1.80    0.41
  -5   4  -2   38.89    1.38
   5  -4   2   38.00    1.60
  -6   4  -2    0.31    0.28
   6  -4   2    0.12    0.26
  -7   4  -2    1.54    0.47
   7  -4   2    0.72    0.41
  -8  -3   2    0.26    0.31
  -7  -3   2    4.94    0.56
  -6  -3   2    1.01    0.29
  -6  -3   2    0.88    0.29
  -6  -3   2    1.03    0.30
  -6  -3   2    1.05    0.33
  -5  -3   2    0.62    0.22
  -5  -3   2    0.11    0.20
  -5  -3   2    0.36    0.19
  -5  -3   2    0.35    0.20
  -4  -3   2   67.00    1.52
  -4  -3   2   66.55    1.38
  -4  -3   2   66.93    1.75
  -4  -3   2   66.36    1.48
   3   3  -2   52.52    1.11
   3   3  -2   53.58    1.35
  -3  -3   2   52.33    1.17
  -3  -3   2   53.39    1.25
  -3  -3   2   51.42    1.45
   2   3  -2  314.60    4.01
   2   3  -2  311.51    3.29
  -2  -3   2  314.69    4.34
  -2  -3   2  314.55    3.71
   1   3  -2   33.90    0.93
   1   3  -2   33.70    0.56
  -1  -3   2   32.24    1.00
  -1  -3   2   32.04    0.76
   0   3  -2   25.88    0.51
   0   3  -2   26.30    0.78
   0  -3   2   23.57    0.82
   0  -3   2   26.21    0.67
  -1   3  -2  139.54    2.13
  -1   3  -2  141.63    1.83
   1  -3   2  140.09    2.16
   1  -3   2  139.91    2.25
  -2   3  -2   19.80    0.65
  -2   3  -2   22.32    0.73
   2  -3   2   19.86    0.80
   2  -3   2   20.87    0.70
  -3   3  -2   13.24    0.60
  -3   3  -2   14.43    0.65
   3  -3   2   14.32    0.76
   3  -3   2   12.93    0.55
  -4   3  -2    0.09    0.14
  -4   3  -2    0.19    0.16
   4  -3   2    0.10    0.15
  -5   3  -2   75.20    1.89
  -5   3  -2   74.38    1.74
   5  -3   2   70.28    2.13
  -6   3  -2    5.67    0.60
   6  -3   2    8.13    0.79
  -7   3  -2    3.15    0.59
   7  -3   2    2.72    0.62
   8   2  -2    0.53    0.38
  -8  -2   2    0.28    0.32
   7   2  -2   13.38    1.05
  -7  -2   2   12.27    0.84
   6   2  -2   23.99    1.24
  -6  -2   2   24.18    1.04
  -6  -2   2   24.10    0.95
  -5  -2   2   79.72    1.86
  -5  -2   2   81.90    1.77
  -5  -2   2   80.00    1.91
  -5  -2   2   80.99    1.70
  -4  -2   2   11.19    0.60
  -4  -2   2   11.29    0.56
  -4  -2   2   11.40    0.55
  -4  -2   2   12.13    0.68
  -3  -2   2   14.05    0.59
  -3  -2   2   13.60    0.68
  -3  -2   2   14.30    0.52
  -3  -2   2   12.57    0.54
   2   2  -2   15.30    0.58
  -2  -2   2   13.85    0.63
  -2  -2   2   14.79    0.41
  -2  -2   2   14.33    0.52
   1   2  -2   94.03    1.03
   1   2  -2   93.92    1.53
  -1  -2   2   92.48    1.43
  -1  -2   2   96.42    1.73
   0   2  -2   29.17    0.73
   0   2  -2   28.81    0.44
   0  -2   2   28.39    0.66
   0  -2   2   28.94    0.80
  -1   2  -2   90.40    1.23
  -1   2  -2   91.42    1.49
   1  -2   2   91.51    1.50
   1  -2   2   90.01    1.53
  -2   2  -2   75.87    1.31
  -2   2  -2   76.04    1.39
   2  -2   2   76.42    1.28
   2  -2   2   76.80    1.57
  -3   2  -2   16.38    0.65
  -3   2  -2   16.69    0.64
   3  -2   2   16.35    0.48
   3  -2   2   15.17    0.75
  -4   2  -2   37.97    1.14
  -4   2  -2   38.64    1.10
   4  -2   2   38.57    1.36
  -5   2  -2   10.42    0.62
  -5   2  -2   10.51    0.68
   5  -2   2    9.34    0.74
  -6   2  -2    1.79    0.36
  -6   2  -2    2.20    0.42
   6  -2   2    1.72    0.44
  -7   2  -2   15.91    1.01
   7  -2   2   12.69    1.04
  -8   2  -2    0.45    0.41
   8  -2   2    0.72    0.44
   8   1  -2   14.17    1.19
  -8  -1   2   14.61    1.02
   7   1  -2    4.29    0.75
  -7  -1   2    3.33    0.55
   6   1  -2   13.48    0.95
  -6  -1   2   12.71    0.78
   5   1  -2   16.81    0.87
  -5  -1   2   18.10    0.71
  -5  -1   2   15.74    0.77
  -5  -1   2   18.36    0.87
   4   1  -2    0.07    0.15
  -4  -1   2    0.25    0.15
  -4  -1   2    0.28    0.14
  -4  -1   2    0.15    0.12
  -3  -1   2   81.15    1.64
  -3  -1   2   77.99    1.53
  -3  -1   2   81.28    1.42
  -3  -1   2   82.51    1.36
   2   1  -2   54.71    1.03
  -2  -1   2   54.31    0.93
  -2  -1   2   56.78    1.25
  -2  -1   2   54.78    1.11
   1   1  -2  658.93    6.52
  -1  -1   2  649.06    7.08
  -1  -1   2  631.83    6.60
  -1  -1   2  656.82    5.89
   0   1  -2  236.49    2.70
   0  -1   2  233.61    2.67
   0  -1   2  235.37    2.90
  -1   1  -2    3.52    0.19
  -1   1  -2    3.24    0.22
   1  -1   2    3.63    0.25
   1  -1   2    3.71    0.22
  -2   1  -2    9.34    0.39
  -2   1  -2    9.34    0.42
   2  -1   2    9.33    0.29
   2  -1   2    8.71    0.46
  -3   1  -2   59.83    1.27
  -3   1  -2   61.22    1.27
   3  -1   2   57.34    1.43
  -4   1  -2    5.02    0.39
  -4   1  -2    3.31    0.35
   4  -1   2    4.56    0.46
  -5   1  -2    1.04    0.27
  -5   1  -2    1.24    0.27
   5  -1   2    1.53    0.38
  -6   1  -2    1.90    0.40
  -6   1  -2    1.54    0.35
   6  -1   2    1.24    0.39
  -7   1  -2    5.74    0.64
   7  -1   2    6.44    0.75
  -8   1  -2   -0.07    0.27
   8  -1   2    0.07    0.35
   8   0  -2   27.42    1.65
  -8   0   2   24.84    1.34
   7   0  -2   11.36    1.02
  -7   0   2   11.52    0.84
   6   0  -2    2.89    0.58
  -6   0   2    2.11    0.39
   5   0  -2    1.63    0.33
  -5   0   2    1.44    0.31
  -5   0   2    0.86    0.24
   4   0  -2    3.72    0.40
  -4   0   2    3.44    0.36
  -4   0   2    3.40    0.34
  -4   0   2    3.25    0.26
   3   0  -2    9.17    0.54
  -3   0   2    9.30    0.50
  -3   0   2    9.71    0.36
  -3   0   2    9.65    0.47
   2   0  -2   12.28    0.57
   2   0  -2   12.16    0.36
  -2   0   2   11.23    0.48
  -2   0   2   11.67    0.42
   1   0  -2   63.67    0.89
   1   0  -2   63.31    1.26
  -1   0   2   67.82    0.90
  -1   0   2   63.75    1.11
   0   0  -2   31.05    0.73
   0   0  -2   30.03    0.56
   0   0   2   30.41    0.43
  -1   0  -2    0.37    0.10
  -1   0  -2    0.85    0.12
  -1   0  -2    0.75    0.10
   1   0   2    0.78    0.13
  -2   0  -2   68.14    1.23
   2   0   2   68.93    1.28
  -3   0  -2    6.26    0.38
  -3   0  -2    6.42    0.39
   3   0   2    6.58    0.44
  -4   0  -2    9.28    0.54
  -4   0  -2    8.66    0.51
   4   0   2    9.85    0.61
  -5   0  -2    7.50    0.55
  -5   0  -2    7.81    0.53
   5   0   2    6.59    0.59
  -6   0  -2    2.24    0.40
  -6   0  -2    2.41    0.42
   6   0   2    1.85    0.44
  -7   0  -2    6.91    0.63
  -7   0  -2    6.69    0.67
   7   0   2    6.56    0.73
  -8   0  -2    0.22    0.28
   8   0   2   -0.05    0.32
   8  -1  -2    5.92    0.90
  -8   1   2    6.86    0.74
   7  -1  -2    1.58    0.54
  -7   1   2    1.69    0.44
   6  -1  -2    1.54    0.44
  -6   1   2    1.37    0.35
   5  -1  -2    6.56    0.54
   5  -1  -2    6.53    0.65
  -5   1   2    4.77    0.47
   4  -1  -2    0.94    0.24
  -4   1   2    1.68    0.30
  -4   1   2    1.50    0.28
   3  -1  -2    1.00    0.22
  -3   1   2    1.04    0.13
  -3   1   2    0.90    0.19
  -3   1   2    1.01    0.22
   2  -1  -2   19.98    0.34
   2  -1  -2   20.24    0.72
  -2   1   2   19.31    0.65
  -2   1   2   19.52    0.60
   1  -1  -2    4.51    0.31
   1  -1  -2    4.51    0.12
  -1   1   2    4.51    0.23
  -1   1   2    4.50    0.27
   0  -1  -2    1.63    0.17
   0  -1  -2    1.80    0.12
   0   1   2    1.81    0.13
   0   1   2    1.76    0.14
  -1  -1  -2   31.91    0.65
  -1  -1  -2   29.85    0.64
   1   1   2   30.42    0.58
   1   1   2   30.22    0.62
  -2  -1  -2    1.49    0.19
  -2  -1  -2    1.99    0.14
   2   1   2    1.40    0.17
   2   1   2    1.26    0.20
  -3  -1  -2    9.15    0.46
  -3  -1  -2    9.02    0.25
  -3  -1  -2    8.48    0.44
   3   1   2    8.76    0.47
  -4  -1  -2   81.91    1.68
  -4  -1  -2   85.97    1.72
   4   1   2   82.22    1.77
  -5  -1  -2   68.08    1.65
  -5  -1  -2   68.70    1.67
   5   1   2   68.36    1.78
  -6  -1  -2    3.19    0.42
  -6  -1  -2    3.32    0.44
   6   1   2    3.44    0.48
  -7  -1  -2   10.38    0.79
  -7  -1  -2   12.88    0.83
   7   1   2   11.36    0.89
  -8  -1  -2   -0.10    0.23
   8   1   2   -0.23    0.29
   9   1   2    0.56    0.47
   8  -2  -2    4.72    0.88
  -8   2   2    4.29    0.72
   7  -2  -2    2.09    0.60
  -7   2   2    3.10    0.56
   6  -2  -2   35.01    1.66
  -6   2   2   35.79    1.39
   5  -2  -2    8.62    0.62
   5  -2  -2    7.77    0.73
  -5   2   2    8.32    0.61
   4  -2  -2    5.90    0.58
   4  -2  -2    5.03    0.46
  -4   2   2    6.39    0.48
   3  -2  -2   19.57    0.79
  -3   2   2   19.16    0.78
  -3   2   2   18.45    0.72
  -3   2   2   18.29    0.36
   2  -2  -2   60.17    1.38
  -2   2   2   64.71    1.24
   1  -2  -2    9.65    0.48
  -1   2   2    9.66    0.40
  -1   2   2    9.40    0.38
   0  -2  -2  983.72   10.37
   0  -2  -2  997.71    9.41
   0   2   2  992.58    9.23
   0   2   2 1000.00    9.54
  -1  -2  -2   89.66    1.43
  -1  -2  -2   89.27    1.35
   1   2   2   90.16    1.13
   1   2   2   89.44    1.27
  -2  -2  -2   62.99    1.22
  -2  -2  -2   64.30    1.10
   2   2   2   62.71    0.99
   2   2   2   63.18    1.19
  -3  -2  -2   27.41    0.85
  -3  -2  -2   27.98    0.69
   3   2   2   28.23    0.89
   3   2   2   28.31    0.76
  -4  -2  -2    4.74    0.41
  -4  -2  -2    3.82    0.36
  -4  -2  -2    4.13    0.27
   4   2   2    3.99    0.36
   4   2   2    3.92    0.40
  -5  -2  -2   24.96    0.98
  -5  -2  -2   24.88    0.98
   5   2   2   24.54    0.99
  -6  -2  -2    0.16    0.19
  -6  -2  -2    0.02    0.17
   6   2   2    0.13    0.21
  -7  -2  -2   25.83    1.19
  -7  -2  -2   23.91    1.17
   7   2   2   26.13    1.26
  -8  -2  -2    0.20    0.26
  -8  -2  -2    0.74    0.36
   7  -3  -2    9.88    1.03
  -7   3   2    9.05    0.81
   6  -3  -2   11.31    0.98
  -6   3   2   10.25    0.80
   5  -3  -2    0.62    0.31
  -5   3   2    1.11    0.31
   4  -3  -2    0.54    0.25
   4  -3  -2    0.83    0.31
  -4   3   2    1.47    0.30
   3  -3  -2   39.72    1.21
   3  -3  -2   40.10    1.36
  -3   3   2   38.32    1.13
   2  -3  -2    2.61    0.32
  -2   3   2    1.72    0.23
  -2   3   2    2.20    0.12
  -2   3   2    2.56    0.27
   1  -3  -2   93.13    1.78
  -1   3   2   94.95    1.52
  -1   3   2   95.32    1.21
  -1   3   2   94.31    1.54
   0  -3  -2  112.53    1.49
   0  -3  -2  110.28    1.90
   0   3   2  110.61    1.61
   0   3   2  113.47    1.51
  -1  -3  -2   10.16    0.48
  -1  -3  -2    9.89    0.41
   1   3   2   11.11    0.42
   1   3   2   10.44    0.27
  -2  -3  -2   10.26    0.48
  -2  -3  -2    9.29    0.46
   2   3   2    9.68    0.26
   2   3   2    9.09    0.42
  -3  -3  -2  249.95    3.39
  -3  -3  -2  244.96    3.28
   3   3   2  251.43    2.90
   3   3   2  250.40    3.30
  -4  -3  -2   24.75    0.92
  -4  -3  -2   25.04    0.80
   4   3   2   25.38    0.79
   4   3   2   23.81    0.92
  -5  -3  -2    2.62    0.37
   5   3   2    3.64    0.40
   5   3   2    2.53    0.37
  -6  -3  -2   38.59    1.37
   6   3   2   36.10    1.27
   6   3   2   37.36    1.44
  -7  -3  -2   16.69    0.97
   7   3   2   15.78    1.03
  -8  -3  -2   -0.07    0.25
   8   3   2    0.26    0.31
   7  -4  -2    0.25    0.42
  -7   4   2   -0.01    0.28
   6  -4  -2    1.99    0.57
  -6   4   2    1.12    0.37
   5  -4  -2   12.89    0.99
  -5   4   2   12.53    0.81
   4  -4  -2   37.16    1.27
   4  -4  -2   35.44    1.49
  -4   4   2   35.24    1.26
   3  -4  -2   26.94    1.16
   3  -4  -2   26.28    1.01
  -3   4   2   24.93    0.96
   2  -4  -2    1.88    0.29
   2  -4  -2    1.78    0.34
  -2   4   2    1.92    0.26
   1  -4  -2  342.35    4.32
   1  -4  -2  341.93    4.59
  -1   4   2  348.08    3.75
  -1   4   2  347.44    4.06
   0  -4  -2    0.00    0.09
   0  -4  -2    0.05    0.07
   0   4   2    0.48    0.14
   0   4   2    0.03    0.07
  -1  -4  -2    5.32    0.34
  -1  -4  -2    6.13    0.43
   1   4   2    6.37    0.36
   1   4   2    6.70    0.20
  -2  -4  -2    3.77    0.35
  -2  -4  -2    2.84    0.28
   2   4   2    2.62    0.24
  -3  -4  -2   44.47    1.21
  -3  -4  -2   44.65    1.20
   3   4   2   43.73    0.69
   3   4   2   41.54    1.09
  -4  -4  -2   22.92    0.86
  -4  -4  -2   23.34    0.93
   4   4   2   22.18    0.89
  -5  -4  -2    2.59    0.36
   5   4   2    2.21    0.40
  -6  -4  -2   11.19    0.76
   6   4   2   10.40    0.76
  -7  -4  -2    1.02    0.37
   7   4   2    0.58    0.32
  -8  -4  -2    4.12    0.61
   8   4   2    3.26    0.64
   6  -5  -2    5.80    0.84
  -6   5   2    7.41    0.74
   5  -5  -2    6.70    0.76
  -5   5   2    7.48    0.69
   4  -5  -2   30.49    1.22
   4  -5  -2   31.21    1.43
  -4   5   2   31.94    1.26
   3  -5  -2    2.24    0.44
   3  -5  -2    2.76    0.40
  -3   5   2    1.32    0.32
   2  -5  -2    0.73    0.26
   2  -5  -2    0.64    0.22
  -2   5   2    0.49    0.19
   1  -5  -2    0.15    0.16
   1  -5  -2    0.18    0.15
  -1   5   2    0.44    0.16
  -1   5   2    0.18    0.11
   0  -5  -2    2.65    0.27
   0  -5  -2    2.20    0.32
   0   5   2    2.07    0.25
   0   5   2    2.08    0.26
  -1  -5  -2    1.96    0.31
  -1  -5  -2    1.75    0.24
   1   5   2    1.88    0.23
  -2  -5  -2    0.95    0.22
  -2  -5  -2    0.90    0.24
   2   5   2    0.67    0.17
  -3  -5  -2   14.19    0.71
  -3  -5  -2   14.43    0.76
   3   5   2   13.89    0.62
  -4  -5  -2   12.13    0.71
  -4  -5  -2   10.48    0.66
   4   5   2   10.79    0.61
  -5  -5  -2    2.06    0.39
   5   5   2    2.96    0.41
  -6  -5  -2   -0.02    0.19
   6   5   2   -0.14    0.20
  -7  -5  -2    0.19    0.28
   7   5   2    0.38    0.31
  -8  -5  -2    5.74    0.70
   8   5   2    6.11    0.75
   6  -6  -2    1.90    0.61
  -6   6   2    1.09    0.45
   5  -6  -2    2.35    0.60
  -5   6   2    1.52    0.41
   4  -6  -2    5.44    0.59
   4  -6  -2    4.92    0.67
  -4   6   2    4.21    0.52
   3  -6  -2    0.10    0.21
   3  -6  -2    0.79    0.33
  -3   6   2    0.82    0.28
   2  -6  -2   20.55    0.98
   2  -6  -2   19.70    0.98
  -2   6   2   19.42    0.89
   1  -6  -2    1.16    0.31
   1  -6  -2    1.66    0.33
  -1   6   2    1.33    0.28
   0  -6  -2    0.19    0.18
   0   6   2    0.09    0.14
   0   6   2    0.01    0.12
  -1  -6  -2   20.09    0.78
  -1  -6  -2   19.30    0.95
   1   6   2   20.18    0.77
  -2  -6  -2   27.87    0.98
  -2  -6  -2   27.33    1.14
   2   6   2   28.34    0.91
  -3  -6  -2    7.67    0.57
  -3  -6  -2    8.28    0.66
   3   6   2    7.83    0.50
  -4  -6  -2   22.38    1.07
  -4  -6  -2   22.07    1.00
   4   6   2   23.85    0.91
  -5  -6  -2    2.36    0.44
  -5  -6  -2    2.21    0.45
   5   6   2    3.14    0.41
  -6  -6  -2    1.48    0.40
   6   6   2    1.99    0.42
  -7  -6  -2   -0.01    0.25
   7   6   2    0.51    0.30
  -8  -6  -2    7.75    0.82
   8   6   2    7.21    0.82
   5  -7  -2   -0.01    0.33
  -5   7   2    0.68    0.38
   4  -7  -2   32.97    1.59
  -4   7   2   30.45    1.40
   3  -7  -2   10.59    0.83
   3  -7  -2   10.39    0.86
  -3   7   2    9.36    0.74
   2  -7  -2    9.77    0.77
  -2   7   2    8.34    0.65
   1  -7  -2   10.02    0.76
  -1   7   2    9.45    0.63
   0  -7  -2    1.04    0.32
   0   7   2    1.05    0.26
   0   7   2    2.10    0.32
  -1  -7  -2    0.22    0.22
   1   7   2    0.36    0.18
   1   7   2    0.66    0.24
  -2  -7  -2   15.97    0.80
  -2  -7  -2   16.32    0.98
   2   7   2   15.20    0.72
  -3  -7  -2   17.05    1.02
  -3  -7  -2   16.54    0.86
   3   7   2   17.79    0.80
  -4  -7  -2   59.91    1.79
  -4  -7  -2   63.46    2.01
   4   7   2   64.85    1.59
  -5  -7  -2    7.73    0.71
  -5  -7  -2    8.53    0.78
   5   7   2   10.05    0.66
  -6  -7  -2    0.88    0.36
   6   7   2    0.69    0.29
  -7  -7  -2   -0.03    0.27
   7   7   2    0.11    0.27
  -4   8   2   14.82    1.05
   3  -8  -2   21.16    1.25
  -3   8   2   20.90    1.15
   2  -8  -2   13.44    0.98
  -2   8   2   12.88    0.85
   1  -8  -2    2.07    0.48
  -1   8   2    2.43    0.44
   0  -8  -2    7.29    0.71
   0   8   2    7.41    0.58
  -1  -8  -2    4.06    0.57
   1   8   2    4.94    0.53
   1   8   2    4.94    0.47
  -2  -8  -2    6.27    0.67
   2   8   2    5.22    0.49
   2   8   2    5.37    0.58
  -3  -8  -2   39.20    1.42
  -3  -8  -2   36.56    1.62
   3   8   2   36.52    1.23
  -4  -8  -2   66.60    1.98
  -4  -8  -2   67.87    2.23
   4   8   2   67.91    1.74
  -5  -8  -2   18.52    1.10
  -5  -8  -2   19.94    1.25
   5   8   2   20.44    0.97
  -6  -8  -2    6.53    0.70
   6   8   2    6.29    0.61
   7   8   2    7.03    0.72
   3  -9  -2    0.09    0.37
  -3   9   2   -0.13    0.27
   2  -9  -2   10.56    0.95
  -2   9   2   10.13    0.83
   1  -9  -2   -0.21    0.24
  -1   9   2    0.06    0.23
   0  -9  -2    0.97    0.37
   0   9   2    1.97    0.41
  -1  -9  -2   20.93    1.30
   1   9   2   21.67    1.09
   1   9   2   22.58    1.02
  -2  -9  -2    2.80    0.61
   2   9   2    3.07    0.44
   2   9   2    1.71    0.44
  -3  -9  -2   36.23    1.73
   3   9   2   34.78    1.27
   3   9   2   33.60    1.52
  -4  -9  -2    1.45    0.49
  -4  -9  -2    1.34    0.39
   4   9   2    1.07    0.32
  -5  -9  -2    0.01    0.26
  -5  -9  -2    0.27    0.34
   5   9   2    0.01    0.27
  -6  -9  -2    0.97    0.41
   6   9   2    0.66    0.37
   2 -10  -2    2.50    0.65
  -2  10   2    3.78    0.67
   1 -10  -2    4.15    0.78
  -1  10   2    4.93    0.62
   0 -10  -2    4.69    0.74
   0  10   2    3.69    0.59
  -1 -10  -2   -0.32    0.26
   1  10   2   -0.02    0.22
  -2 -10  -2    0.35    0.39
   2  10   2    0.67    0.35
   2  10   2    0.99    0.35
  -3 -10  -2    3.69    0.75
   3  10   2    3.47    0.67
   3  10   2    2.56    0.48
  -4 -10  -2    2.60    0.68
   4  10   2    4.79    0.81
   4  10   2    3.16    0.54
  -5 -10  -2    1.30    0.57
   5  10   2    1.38    0.44
   0  11   2   12.52    0.97
   1  11   2    1.78    0.48
   2  11   2    3.39    0.57
   3  11   2    0.66    0.42
   1  10  -3    7.44    0.81
  -1 -10   3    5.46    0.86
   0  10  -3    2.09    0.56
   0 -10   3    1.70    0.63
  -1  10  -3    0.22    0.36
   1 -10   3    0.10    0.48
   4   9  -3    1.53    0.51
  -4  -9   3    1.54    0.56
   3   9  -3   11.11    0.94
  -3  -9   3    9.82    1.03
   2   9  -3    4.19    0.62
  -2  -9   3    6.43    0.85
   1   9  -3    4.70    0.62
  -1  -9   3    5.33    0.79
   0   9  -3    1.28    0.41
   0  -9   3    1.04    0.50
  -1   9  -3    9.89    0.85
   1  -9   3    9.68    1.03
  -2   9  -3    2.12    0.50
  -6  -8   3    0.22    0.38
   5   8  -3   16.67    1.15
  -5  -8   3   17.58    1.32
   4   8  -3   -0.01    0.26
  -4  -8   3   -0.10    0.27
   3   8  -3    3.75    0.56
  -3  -8   3    3.20    0.64
   2   8  -3    2.25    0.48
  -2  -8   3    4.26    0.74
   1   8  -3   12.76    0.91
  -1  -8   3   12.88    1.06
   0   8  -3    0.69    0.29
   0  -8   3    1.10    0.45
  -1   8  -3    3.24    0.55
   1  -8   3    4.08    0.67
  -2   8  -3   22.01    1.14
   7   7  -3    0.35    0.41
  -7  -7   3   -0.33    0.34
   6   7  -3   27.94    1.48
  -6  -7   3   25.60    1.52
   5   7  -3    8.67    0.81
  -5  -7   3    9.85    0.94
   4   7  -3   -0.01    0.23
  -4  -7   3   -0.13    0.25
   3   7  -3   -0.14    0.16
  -3  -7   3   -0.27    0.15
   2   7  -3    6.10    0.61
  -2  -7   3    5.67    0.68
   1   7  -3    2.94    0.42
  -1  -7   3    2.68    0.54
   0   7  -3   52.39    1.65
   0  -7   3   48.17    1.82
  -1   7  -3   70.90    1.95
   1  -7   3   69.32    2.18
  -2   7  -3   18.86    0.99
   2  -7   3   17.28    0.92
   2  -7   3   16.31    1.04
  -3   7  -3    0.32    0.25
   3  -7   3    0.50    0.29
   4  -7   3    0.00    0.26
   5  -7   3    0.76    0.43
   7   6  -3    4.31    0.75
   6   6  -3   23.79    1.30
  -6  -6   3   22.92    1.37
   5   6  -3    7.03    0.70
  -5  -6   3    7.19    0.75
   4   6  -3    2.09    0.45
  -4  -6   3    3.30    0.53
   3   6  -3    2.79    0.42
  -3  -6   3    2.26    0.48
   2   6  -3   -0.07    0.14
  -2  -6   3   -0.01    0.17
   1   6  -3    2.87    0.40
  -1  -6   3    3.25    0.49
   0   6  -3    6.55    0.56
   0  -6   3    7.86    0.49
   0  -6   3    7.03    0.64
  -1   6  -3   29.51    1.15
   1  -6   3   28.97    1.03
   1  -6   3   30.00    1.29
  -2   6  -3    6.74    0.57
   2  -6   3    6.96    0.66
   2  -6   3    5.98    0.55
  -3   6  -3   10.35    0.71
   3  -6   3   10.48    0.79
  -4   6  -3    0.40    0.26
   4  -6   3    0.71    0.33
   5  -6   3    0.37    0.33
   7   5  -3    0.95    0.41
   6   5  -3   18.04    1.06
  -6  -5   3   17.18    1.14
   5   5  -3    0.12    0.24
  -5  -5   3    0.35    0.27
   4   5  -3    4.59    0.52
  -4  -5   3    4.63    0.57
   3   5  -3   21.29    0.99
  -3  -5   3   21.04    1.10
   2   5  -3    0.68    0.24
  -2  -5   3    0.92    0.29
  -2  -5   3    1.32    0.24
   1   5  -3   50.98    1.45
  -1  -5   3   50.13    1.59
  -1  -5   3   48.94    1.19
   0   5  -3    6.97    0.53
   0  -5   3    6.71    0.42
   0  -5   3    5.17    0.52
  -1   5  -3    8.60    0.58
   1  -5   3    8.01    0.52
   1  -5   3    8.45    0.63
  -2   5  -3    5.99    0.43
  -2   5  -3    6.74    0.52
   2  -5   3    6.60    0.55
   2  -5   3    7.92    0.60
  -3   5  -3    4.10    0.42
  -3   5  -3    3.24    0.40
   3  -5   3    2.67    0.42
  -4   5  -3    3.26    0.43
  -4   5  -3    3.40    0.44
   4  -5   3    4.49    0.58
  -5   5  -3    0.50    0.31
   5  -5   3    0.50    0.32
  -6   5  -3    0.89    0.39
   6  -5   3    1.30    0.46
  -7   5  -3    3.85    0.71
   6   4  -3   52.69    1.72
  -6  -4   3   52.68    1.85
   5   4  -3    5.32    0.55
  -5  -4   3    3.46    0.52
  -5  -4   3    4.85    0.48
   4   4  -3   22.35    1.00
  -4  -4   3   23.81    0.92
  -4  -4   3   22.67    1.11
   3   4  -3    5.96    0.50
  -3  -4   3    7.09    0.62
  -3  -4   3    7.35    0.47
   2   4  -3    0.98    0.25
  -2  -4   3    0.90    0.25
  -2  -4   3    0.61    0.17
   1   4  -3    5.22    0.42
  -1  -4   3    4.27    0.43
  -1  -4   3    5.98    0.39
   0   4  -3   25.32    0.56
   0   4  -3   23.22    0.87
   0  -4   3   24.79    0.98
   0  -4   3   24.25    0.76
  -1   4  -3   10.06    0.57
  -1   4  -3   10.08    0.42
   1  -4   3    9.43    0.59
   1  -4   3   10.93    0.57
  -2   4  -3    8.06    0.52
  -2   4  -3    7.07    0.43
   2  -4   3    8.29    0.55
   2  -4   3    7.32    0.53
  -3   4  -3    2.46    0.33
  -3   4  -3    3.38    0.36
   3  -4   3    2.74    0.42
  -4   4  -3    0.63    0.24
  -4   4  -3    0.76    0.25
   4  -4   3    0.84    0.31
  -5   4  -3   -0.04    0.17
  -5   4  -3    0.11    0.21
   5  -4   3    0.00    0.23
  -6   4  -3   10.78    0.83
   6  -4   3   11.58    0.98
  -7   4  -3    1.60    0.52
   7  -4   3    2.05    0.59
   7   3  -3    0.76    0.44
  -7  -3   3   -0.05    0.22
   6   3  -3   19.85    0.99
  -6  -3   3   22.40    1.15
  -6  -3   3   20.29    0.93
  -6  -3   3   18.70    0.98
   5   3  -3    0.15    0.19
  -5  -3   3    0.03    0.15
  -5  -3   3    0.03    0.18
  -5  -3   3    0.08    0.15
   4   3  -3    0.12    0.15
  -4  -3   3   -0.15    0.13
  -4  -3   3    0.42    0.16
  -4  -3   3    0.32    0.16
   3   3  -3   13.25    0.67
   3   3  -3   13.52    0.52
  -3  -3   3   13.93    0.64
  -3  -3   3   14.78    0.80
   2   3  -3   49.20    0.77
   2   3  -3   46.73    1.22
  -2  -3   3   49.23    1.42
  -2  -3   3   48.52    1.16
   1   3  -3  109.51    1.14
   1   3  -3  108.00    1.93
  -1  -3   3  109.86    1.81
  -1  -3   3  107.80    2.15
   0   3  -3    2.49    0.15
   0   3  -3    2.69    0.28
   0  -3   3    2.29    0.23
   0  -3   3    2.47    0.31
  -1   3  -3   67.37    1.43
  -1   3  -3   64.35    1.05
   1  -3   3   62.11    1.42
   1  -3   3   65.74    1.38
  -2   3  -3   65.07    1.44
  -2   3  -3   65.25    1.24
   2  -3   3   63.08    1.37
   2  -3   3   63.62    1.54
  -3   3  -3    1.23    0.25
  -3   3  -3    1.98    0.27
   3  -3   3    1.38    0.31
  -4   3  -3    2.00    0.35
  -4   3  -3    1.47    0.30
   4  -3   3    2.40    0.43
  -5   3  -3    0.03    0.20
  -5   3  -3    0.31    0.21
   5  -3   3   -0.09    0.18
  -6   3  -3   43.48    1.55
  -6   3  -3   41.82    1.45
   6  -3   3   41.32    1.74
  -7   3  -3    1.41    0.45
   7  -3   3    0.85    0.42
   8   2  -3    0.34    0.44
   7   2  -3    0.85    0.45
  -7  -2   3    1.92    0.45
   6   2  -3    0.54    0.33
  -6  -2   3    0.49    0.25
  -6  -2   3    0.20    0.22
   5   2  -3   16.85    0.80
   5   2  -3   17.75    1.01
  -5  -2   3   16.95    0.87
  -5  -2   3   17.43    0.79
  -5  -2   3   17.57    0.75
  -5  -2   3   18.44    0.96
   4   2  -3   44.49    1.21
  -4  -2   3   45.26    1.12
  -4  -2   3   45.38    1.30
  -4  -2   3   46.07    1.43
   3   2  -3   11.31    0.56
  -3  -2   3   10.90    0.66
  -3  -2   3   11.89    0.59
  -3  -2   3   11.59    0.46
   2   2  -3  106.15    1.81
  -2  -2   3  110.97    1.88
  -2  -2   3  107.93    2.12
  -2  -2   3  105.70    1.34
   1   2  -3  114.23    1.83
  -1  -2   3  108.85    2.04
  -1  -2   3  115.54    1.83
   0   2  -3   13.26    0.53
   0  -2   3   13.78    0.60
   0  -2   3   13.27    0.50
  -1   2  -3    0.20    0.08
  -1   2  -3    0.30    0.13
   1  -2   3    0.43    0.14
   1  -2   3    0.39    0.14
  -2   2  -3  149.37    2.04
  -2   2  -3  150.42    2.33
   2  -2   3  151.45    2.16
   2  -2   3  152.26    2.47
  -3   2  -3    3.48    0.33
  -3   2  -3    3.98    0.36
   3  -2   3    4.14    0.41
  -4   2  -3    8.29    0.54
  -4   2  -3    7.53    0.52
   4  -2   3    7.70    0.61
  -5   2  -3   58.69    1.61
  -5   2  -3   55.61    1.56
   5  -2   3   57.20    1.84
  -6   2  -3    4.05    0.52
  -6   2  -3    3.77    0.47
   6  -2   3    3.51    0.61
  -7   2  -3    0.29    0.29
   7  -2   3   -0.16    0.24
  -8   2  -3    5.23    0.73
   8  -2   3    5.70    0.85
   8   1  -3    1.09    0.52
  -8  -1   3    0.87    0.41
   7   1  -3    2.73    0.63
  -7  -1   3    4.44    0.59
   6   1  -3    0.91    0.35
  -6  -1   3    0.63    0.25
  -6  -1   3    0.70    0.27
   5   1  -3   66.34    1.92
  -5  -1   3   63.64    1.76
  -5  -1   3   68.36    1.64
   4   1  -3   21.07    1.00
   4   1  -3   19.55    0.72
  -4  -1   3   19.82    0.76
  -4  -1   3   19.46    0.85
   3   1  -3   17.13    0.61
  -3  -1   3   17.49    0.78
  -3  -1   3   18.62    0.75
  -3  -1   3   17.78    0.61
   2   1  -3  180.87    2.38
  -2  -1   3  177.76    2.58
  -2  -1   3  183.11    2.13
  -2  -1   3  183.18    2.83
   1   1  -3   63.27    1.14
  -1  -1   3   64.55    1.39
  -1  -1   3   64.58    0.79
  -1  -1   3   64.68    1.26
   0   1  -3   27.80    0.71
   0  -1   3   26.95    0.71
   0  -1   3   27.74    0.80
  -1   1  -3    0.37    0.12
  -1   1  -3    0.51    0.10
   1  -1   3    0.70    0.15
   1  -1   3    0.49    0.13
  -2   1  -3    0.17    0.11
  -2   1  -3    0.07    0.09
   2  -1   3   -0.01    0.08
   2  -1   3    0.02    0.07
  -3   1  -3   29.77    0.93
  -3   1  -3   29.53    0.87
   3  -1   3   31.63    1.04
  -4   1  -3   65.10    1.53
  -4   1  -3   65.70    1.54
   4  -1   3   67.71    1.75
  -5   1  -3   70.32    1.72
  -5   1  -3   73.00    1.79
   5  -1   3   70.51    1.97
  -6   1  -3    1.04    0.32
  -6   1  -3    0.95    0.30
   6  -1   3    0.36    0.28
  -7   1  -3    0.77    0.33
  -7   1  -3    0.86    0.36
   7  -1   3    0.43    0.33
  -8   1  -3   -0.19    0.28
   8  -1   3    0.54    0.42
   8   0  -3    0.56    0.48
  -8   0   3    1.01    0.43
   7   0  -3    4.52    0.71
  -7   0   3    4.53    0.59
  -6   0   3   55.64    1.68
  -6   0   3   56.53    1.82
   5   0  -3    1.07    0.33
  -5   0   3    1.91    0.35
  -5   0   3    1.40    0.33
   4   0  -3    9.09    0.65
   4   0  -3    9.58    0.45
  -4   0   3    9.72    0.55
  -4   0   3    8.81    0.59
   3   0  -3    0.01    0.14
   3   0  -3    0.27    0.11
  -3   0   3    0.16    0.11
  -3   0   3    0.15    0.11
   2   0  -3  101.83    1.42
   2   0  -3  102.05    2.05
  -2   0   3  102.44    1.79
  -2   0   3  101.43    1.50
   1   0  -3    4.30    0.23
   1   0  -3    5.20    0.40
  -1   0   3    4.84    0.31
  -1   0   3    4.13    0.20
   0   0  -3   10.77    0.51
   0   0  -3   11.41    0.39
   0   0   3   11.42    0.44
   0   0   3   11.51    0.28
  -1   0  -3  226.16    2.90
  -1   0  -3  230.43    2.82
   1   0   3  226.49    2.75
   1   0   3  228.78    2.50
  -2   0  -3    0.98    0.19
  -2   0  -3    1.26    0.17
  -2   0  -3    1.17    0.16
   2   0   3    1.27    0.20
  -3   0  -3   22.92    0.74
  -3   0  -3   23.11    0.79
   3   0   3   21.85    0.81
  -4   0  -3   15.46    0.70
  -4   0  -3   16.32    0.72
   4   0   3   15.57    0.77
  -5   0  -3   -0.01    0.14
  -5   0  -3   -0.13    0.14
   5   0   3   -0.05    0.14
  -6   0  -3    4.01    0.47
  -6   0  -3    3.45    0.46
   6   0   3    3.83    0.52
  -7   0  -3    0.08    0.22
  -7   0  -3    0.20    0.25
   7   0   3   -0.17    0.27
  -8   0  -3    0.23    0.31
   8   0   3   -0.18    0.26
   8  -1  -3    0.21    0.49
  -8   1   3    0.75    0.38
   7  -1  -3    7.20    0.87
  -7   1   3    9.36    0.79
   6  -1  -3   28.70    1.50
  -6   1   3   28.19    1.20
   5  -1  -3    3.22    0.45
  -5   1   3    2.72    0.40
  -5   1   3    3.51    0.41
   4  -1  -3   27.11    1.08
  -4   1   3   25.96    0.93
  -4   1   3   26.87    1.06
   3  -1  -3    0.00    0.06
   3  -1  -3    0.11    0.15
  -3   1   3   -0.02    0.09
  -3   1   3    0.04    0.09
   2  -1  -3  112.24    2.14
   2  -1  -3  117.58    1.30
  -2   1   3  109.52    1.69
  -2   1   3  114.21    1.95
   1  -1  -3   66.63    1.46
   1  -1  -3   65.67    0.89
  -1   1   3   65.12    1.24
  -1   1   3   64.68    1.03
   0  -1  -3    1.52    0.15
   0  -1  -3    1.58    0.21
   0   1   3    1.46    0.17
   0   1   3    1.32    0.13
  -1  -1  -3    6.06    0.33
  -1  -1  -3    6.51    0.33
   1   1   3    6.27    0.28
   1   1   3    6.58    0.31
  -2  -1  -3    6.01    0.29
  -2  -1  -3    6.22    0.37
   2   1   3    5.31    0.31
   2   1   3    6.22    0.36
  -3  -1  -3    5.29    0.21
  -3  -1  -3    5.64    0.37
  -3  -1  -3    5.35    0.38
   3   1   3    5.20    0.40
   3   1   3    5.40    0.38
  -4  -1  -3    0.45    0.19
  -4  -1  -3    0.78    0.21
   4   1   3    0.90    0.23
  -5  -1  -3   31.82    1.12
  -5  -1  -3   32.46    1.15
   5   1   3   31.55    1.18
  -6  -1  -3   38.12    1.36
  -6  -1  -3   37.16    1.35
   6   1   3   36.15    1.40
  -7  -1  -3    0.00    0.22
  -7  -1  -3   -0.23    0.21
   7   1   3   -0.06    0.24
  -8  -1  -3    4.31    0.61
  -8  -1  -3    4.16    0.61
   8   1   3    3.54    0.66
  -8   2   3   -0.12    0.29
   7  -2  -3    3.37    0.72
  -7   2   3    4.21    0.58
   6  -2  -3    3.58    0.68
  -6   2   3    3.26    0.46
   5  -2  -3   16.29    0.90
   5  -2  -3   17.45    1.11
  -5   2   3   17.55    0.96
  -5   2   3   15.35    0.84
   4  -2  -3    1.00    0.28
  -4   2   3    0.99    0.27
  -4   2   3    1.06    0.26
   3  -2  -3   22.19    0.93
  -3   2   3   22.70    0.82
  -3   2   3   22.58    0.90
   2  -2  -3  145.23    2.55
  -2   2   3  148.04    2.14
  -2   2   3  147.89    2.35
   1  -2  -3   21.33    0.37
   1  -2  -3   21.01    0.80
  -1   2   3   20.42    0.67
  -1   2   3   21.71    0.61
   0  -2  -3    5.92    0.40
   0  -2  -3    5.83    0.26
   0   2   3    5.56    0.29
   0   2   3    5.71    0.31
  -1  -2  -3    3.13    0.27
  -1  -2  -3    3.44    0.24
   1   2   3    3.28    0.21
   1   2   3    3.21    0.22
  -2  -2  -3   91.41    1.50
  -2  -2  -3   92.84    1.61
   2   2   3   93.53    1.38
   2   2   3   96.16    1.57
  -3  -2  -3   44.99    0.90
   3   2   3   45.16    1.16
   3   2   3   45.08    1.02
  -4  -2  -3    0.83    0.22
   4   2   3    0.83    0.23
   4   2   3    1.06    0.23
  -5  -2  -3   42.99    1.36
   5   2   3   42.71    1.42
   5   2   3   42.77    1.30
  -6  -2  -3   43.29    1.48
  -6  -2  -3   44.61    1.51
   6   2   3   47.52    1.52
   6   2   3   44.00    1.59
  -7  -2  -3    0.73    0.32
  -7  -2  -3    0.09    0.23
   7   2   3    0.01    0.24
   7   2   3    0.08    0.26
  -8  -2  -3    4.53    0.62
  -8  -2  -3    4.48    0.62
   8   2   3    4.75    0.70
  -9  -2  -3   -0.21    0.33
   7  -3  -3    3.17    0.72
  -7   3   3    3.05    0.58
   6  -3  -3    0.70    0.39
  -6   3   3    0.66    0.33
   5  -3  -3   22.57    1.29
   5  -3  -3   21.85    1.06
  -5   3   3   22.52    1.05
   4  -3  -3    0.26    0.22
  -4   3   3    0.07    0.17
  -4   3   3    0.12    0.15
   3  -3  -3    1.29    0.30
  -3   3   3    1.36    0.29
  -3   3   3    0.72    0.22
   2  -3  -3   72.12    1.73
  -2   3   3   73.09    1.48
  -2   3   3   73.68    1.58
   1  -3  -3   69.62    1.61
   1  -3  -3   68.90    0.89
  -1   3   3   69.01    1.30
  -1   3   3   70.74    1.36
   0  -3  -3    7.57    0.31
   0  -3  -3    7.63    0.49
   0   3   3    7.78    0.38
   0   3   3    7.01    0.34
  -1  -3  -3    0.04    0.09
  -1  -3  -3    0.14    0.09
   1   3   3    0.08    0.07
   1   3   3    0.17    0.10
  -2  -3  -3    1.81    0.23
  -2  -3  -3    2.35    0.26
   2   3   3    2.14    0.22
   2   3   3    2.38    0.18
  -3  -3  -3   14.37    0.57
  -3  -3  -3   13.61    0.64
   3   3   3   13.23    0.46
   3   3   3   13.71    0.63
  -4  -3  -3   16.88    0.78
  -4  -3  -3   17.85    0.65
   4   3   3   17.59    0.66
   4   3   3   15.83    0.77
  -5  -3  -3    5.22    0.49
   5   3   3    5.25    0.51
   5   3   3    5.87    0.47
  -6  -3  -3    4.51    0.50
   6   3   3    3.23    0.48
  -7  -3  -3   16.51    1.01
   7   3   3   14.94    1.02
  -8  -3  -3    1.96    0.51
   8   3   3    2.78    0.61
   7  -4  -3   14.52    1.27
  -7   4   3   14.72    1.07
   6  -4  -3    0.93    0.45
  -6   4   3    0.59    0.33
   5  -4  -3   -0.19    0.24
   5  -4  -3   -0.06    0.21
  -5   4   3    0.04    0.19
   4  -4  -3   11.48    0.90
   4  -4  -3   12.01    0.80
  -4   4   3   12.15    0.75
   3  -4  -3    0.70    0.26
   3  -4  -3    0.83    0.29
  -3   4   3    0.52    0.21
  -3   4   3    0.52    0.21
   2  -4  -3    0.08    0.15
  -2   4   3    0.19    0.13
  -2   4   3    0.00    0.08
   1  -4  -3  112.81    2.25
  -1   4   3  110.87    1.50
  -1   4   3  116.07    1.93
  -1   4   3  116.58    1.93
   0  -4  -3  247.40    3.70
   0  -4  -3  252.39    2.98
   0   4   3  254.15    3.19
   0   4   3  260.07    3.08
  -1  -4  -3   -0.03    0.08
  -1  -4  -3    0.14    0.11
   1   4   3    0.05    0.09
   1   4   3    0.06    0.07
  -2  -4  -3   66.16    1.42
  -2  -4  -3   68.14    1.53
   2   4   3   68.36    0.98
   2   4   3   67.33    1.34
  -3  -4  -3    3.79    0.36
  -3  -4  -3    4.22    0.38
   3   4   3    4.85    0.38
  -4  -4  -3    2.55    0.34
  -4  -4  -3    4.05    0.39
   4   4   3    3.02    0.35
  -5  -4  -3    3.13    0.40
   5   4   3    2.43    0.36
  -6  -4  -3    4.63    0.53
   6   4   3    5.65    0.61
  -7  -4  -3   20.34    1.13
   7   4   3   18.28    1.12
  -8  -4  -3    8.59    0.84
   8   4   3    9.30    0.90
   6  -5  -3    0.54    0.43
  -6   5   3    0.56    0.32
   5  -5  -3    1.34    0.48
  -5   5   3    1.30    0.37
   4  -5  -3    1.39    0.37
   4  -5  -3    1.68    0.46
  -4   5   3    1.61    0.38
   3  -5  -3   44.81    1.50
   3  -5  -3   46.14    1.65
  -3   5   3   45.44    1.42
   2  -5  -3   44.89    1.47
   2  -5  -3   47.88    1.50
  -2   5   3   46.33    1.32
   1  -5  -3    3.16    0.39
   1  -5  -3    2.84    0.38
  -1   5   3    2.73    0.29
  -1   5   3    2.49    0.31
   0  -5  -3   50.37    1.45
   0  -5  -3   46.83    1.01
   0   5   3   45.76    1.17
   0   5   3   45.45    0.98
  -1  -5  -3   26.64    0.82
  -1  -5  -3   25.96    1.01
   1   5   3   25.14    0.82
  -2  -5  -3   65.17    1.64
  -2  -5  -3   63.80    1.47
   2   5   3   64.45    1.39
  -3  -5  -3    2.09    0.32
  -3  -5  -3    2.65    0.36
   3   5   3    1.94    0.26
  -4  -5  -3    0.04    0.15
  -4  -5  -3   -0.01    0.15
   4   5   3    0.06    0.14
  -5  -5  -3    8.85    0.67
   5   5   3    7.97    0.62
  -6  -5  -3    0.02    0.23
   6   5   3   -0.10    0.20
  -7  -5  -3   -0.03    0.22
   7   5   3   -0.11    0.25
  -8  -5  -3    0.01    0.24
   8   5   3    0.31    0.33
   6  -6  -3    0.80    0.55
  -6   6   3    0.67    0.41
   5  -6  -3   17.90    1.26
  -5   6   3   17.14    1.08
   4  -6  -3   10.69    0.93
   4  -6  -3   10.60    0.82
  -4   6   3   11.60    0.84
   3  -6  -3    5.32    0.63
   3  -6  -3    5.02    0.57
  -3   6   3    4.19    0.49
   2  -6  -3   29.93    1.23
   2  -6  -3   30.62    1.27
  -2   6   3   31.20    1.15
   1  -6  -3   15.69    0.88
  -1   6   3   15.10    0.74
   0  -6  -3    3.47    0.45
   0   6   3    3.95    0.38
   0   6   3    3.14    0.34
  -1  -6  -3   11.48    0.75
  -1  -6  -3   12.20    0.60
   1   6   3   11.88    0.62
  -2  -6  -3   58.64    1.71
  -2  -6  -3   60.85    1.49
   2   6   3   58.81    1.41
  -3  -6  -3   21.00    0.92
  -3  -6  -3   19.86    0.98
   3   6   3   19.94    0.82
  -4  -6  -3    5.18    0.57
  -4  -6  -3    7.20    0.60
   4   6   3    5.81    0.48
  -5  -6  -3   12.61    0.84
   5   6   3   14.12    0.78
  -6  -6  -3    0.06    0.21
   6   6   3    0.03    0.23
  -7  -6  -3    0.46    0.31
   7   6   3   -0.07    0.25
   5  -7  -3   19.20    1.41
  -5   7   3   17.29    1.15
   4  -7  -3    2.50    0.52
   4  -7  -3    2.00    0.56
  -4   7   3    3.13    0.57
   3  -7  -3   14.11    0.97
  -3   7   3   14.22    0.91
   2  -7  -3    1.04    0.36
  -2   7   3    1.53    0.35
   1  -7  -3   12.16    0.84
  -1   7   3   11.43    0.71
   0  -7  -3    1.66    0.39
   0   7   3    1.22    0.29
  -1  -7  -3    9.61    0.75
  -1  -7  -3    9.96    0.60
   1   7   3    8.00    0.56
  -2  -7  -3   62.30    1.61
  -2  -7  -3   61.45    1.90
   2   7   3   60.37    1.53
  -3  -7  -3   21.30    0.98
  -3  -7  -3   20.11    1.09
   3   7   3   19.97    0.87
  -4  -7  -3   13.65    0.85
  -4  -7  -3   13.36    0.92
   4   7   3   13.66    0.75
  -5  -7  -3    5.95    0.62
   5   7   3    6.80    0.57
  -6  -7  -3    0.43    0.32
   6   7   3    0.64    0.29
  -7  -7  -3    1.24    0.43
   7   7   3    0.90    0.35
   4  -8  -3    1.47    0.49
  -4   8   3    2.09    0.52
   3  -8  -3   16.54    1.12
  -3   8   3   15.80    1.03
   2  -8  -3    3.94    0.59
  -2   8   3    3.60    0.52
   1  -8  -3    0.74    0.33
  -1   8   3    0.69    0.29
   0  -8  -3    0.18    0.26
   0   8   3    0.04    0.18
  -1  -8  -3    0.33    0.26
   1   8   3    0.95    0.31
   1   8   3    0.48    0.23
  -2  -8  -3    3.27    0.54
  -2  -8  -3    3.98    0.48
   2   8   3    3.81    0.44
  -3  -8  -3    0.16    0.22
  -3  -8  -3   -0.18    0.19
   3   8   3    0.09    0.20
  -4  -8  -3    7.84    0.80
  -4  -8  -3    7.62    0.68
   4   8   3    7.26    0.60
  -5  -8  -3    7.81    0.80
  -5  -8  -3    6.53    0.69
   5   8   3    7.32    0.63
  -6  -8  -3    5.70    0.70
   6   8   3    5.70    0.60
   7   8   3    7.29    0.73
   3  -9  -3   10.12    0.99
  -3   9   3   11.05    0.92
   2  -9  -3    0.29    0.31
  -2   9   3    0.60    0.32
   1  -9  -3    0.63    0.33
  -1   9   3    0.50    0.29
   0  -9  -3    2.76    0.60
   0   9   3    2.01    0.41
  -1  -9  -3   -0.13    0.22
   1   9   3    0.18    0.22
  -2  -9  -3   10.41    0.95
   2   9   3   10.13    0.81
   2   9   3   10.75    0.73
  -3  -9  -3    2.07    0.44
  -3  -9  -3    2.16    0.54
   3   9   3    1.74    0.39
  -4  -9  -3   36.99    1.76
  -4  -9  -3   38.42    1.56
   4   9   3   37.82    1.39
  -5  -9  -3   -0.16    0.26
  -5  -9  -3   -0.24    0.27
   5   9   3   -0.01    0.26
   6   9   3    1.69    0.45
   2 -10  -3    0.25    0.40
  -2  10   3    0.43    0.37
   1 -10  -3    8.71    0.97
  -1  10   3    7.90    0.77
   0 -10  -3    2.84    0.64
   0  10   3    2.78    0.52
  -1 -10  -3    3.90    0.78
   1  10   3    3.75    0.53
  -2 -10  -3    6.02    0.81
   2  10   3    8.60    0.71
  -3 -10  -3   10.14    1.05
   3  10   3   13.53    1.03
   3  10   3   11.59    0.82
  -4 -10  -3   13.58    1.00
  -4 -10  -3   12.39    1.14
   4  10   3   13.63    0.90
  -5 -10  -3    0.85    0.47
   5  10   3    0.87    0.41
   1  11   3   15.28    1.02
   2  11   3    7.47    0.75
   3   9  -4    0.29    0.34
  -3  -9   4    0.38    0.42
   2   9  -4   14.06    1.07
  -2  -9   4   11.93    1.17
   1   9  -4    0.09    0.27
  -1  -9   4    0.22    0.35
   0   9  -4   16.76    1.11
   0  -9   4   19.90    1.39
  -1   9  -4   14.45    1.06
  -2   9  -4    1.37    0.46
   5   8  -4    0.02    0.32
  -5  -8   4   -0.08    0.34
   4   8  -4   12.19    0.99
  -4  -8   4   10.26    1.05
   3   8  -4   -0.14    0.23
  -3  -8   4   -0.14    0.25
   2   8  -4    4.94    0.61
  -2  -8   4    5.43    0.75
   1   8  -4    2.27    0.51
  -1  -8   4    1.17    0.45
   0   8  -4   12.64    0.91
   0  -8   4   13.02    1.07
  -1   8  -4    0.46    0.31
   1  -8   4    0.36    0.36
  -2   8  -4   -0.26    0.21
  -3   8  -4    0.18    0.28
   6   7  -4    0.15    0.36
  -6  -7   4    0.44    0.41
   5   7  -4    2.30    0.52
  -5  -7   4    2.62    0.63
   4   7  -4    5.73    0.64
  -4  -7   4    6.28    0.78
   3   7  -4    0.12    0.25
  -3  -7   4    0.10    0.24
   2   7  -4    1.63    0.41
  -2  -7   4    1.97    0.51
   1   7  -4    2.47    0.47
  -1  -7   4    1.92    0.49
   0   7  -4   -0.04    0.17
   0  -7   4    0.04    0.23
  -1   7  -4   13.92    0.90
   1  -7   4   14.30    1.02
  -2   7  -4    8.07    0.70
   2  -7   4    8.10    0.67
  -3   7  -4    9.01    0.76
   3  -7   4    6.61    0.69
  -4   7  -4    1.11    0.39
   4  -7   4    0.07    0.29
  -7  -6   4    1.58    0.54
   6   6  -4    4.26    0.65
  -6  -6   4    3.13    0.67
   5   6  -4   20.42    1.15
  -5  -6   4   19.20    1.27
   4   6  -4   13.84    0.92
  -4  -6   4   12.41    0.97
   3   6  -4    8.36    0.69
  -3  -6   4    8.56    0.81
   2   6  -4   12.49    0.81
  -2  -6   4   12.35    0.93
   1   6  -4    2.17    0.41
  -1  -6   4    3.05    0.38
  -1  -6   4    3.72    0.54
   0   6  -4    3.26    0.43
   0  -6   4    3.50    0.39
   0  -6   4    4.07    0.55
  -1   6  -4   14.44    0.85
   1  -6   4   13.77    0.74
   1  -6   4   15.19    0.96
  -2   6  -4    1.08    0.31
   2  -6   4    0.97    0.29
  -3   6  -4   12.48    0.83
   3  -6   4   11.44    0.81
  -4   6  -4    0.31    0.26
   4  -6   4    0.47    0.34
   5  -6   4    0.18    0.31
  -7  -5   4   33.66    1.70
   6   5  -4    0.19    0.31
  -6  -5   4    0.17    0.27
   5   5  -4    6.86    0.67
  -5  -5   4    8.98    0.84
   4   5  -4   -0.01    0.17
  -4  -5   4    0.06    0.22
   3   5  -4    2.59    0.39
  -3  -5   4    2.69    0.50
  -3  -5   4    3.45    0.39
   2   5  -4   13.31    0.77
  -2  -5   4   12.99    0.69
  -2  -5   4   12.28    0.85
   1   5  -4   13.17    0.76
  -1  -5   4   15.83    0.72
  -1  -5   4   13.04    0.85
   0   5  -4  175.23    3.07
   0  -5   4  178.12    2.81
   0  -5   4  173.96    3.34
  -1   5  -4    1.12    0.30
   1  -5   4    0.93    0.24
   1  -5   4    0.53    0.25
  -2   5  -4   10.32    0.67
   2  -5   4    9.77    0.67
   2  -5   4    9.69    0.68
  -3   5  -4    0.04    0.16
   3  -5   4   -0.02    0.17
  -4   5  -4    2.38    0.45
   4  -5   4    1.83    0.43
  -5   5  -4    5.87    0.62
   5  -5   4    5.67    0.69
   6  -5   4    3.80    0.71
  -6  -4   4    0.70    0.34
   5   4  -4   12.97    0.83
  -5  -4   4   14.85    0.85
  -5  -4   4   11.94    0.91
   4   4  -4    0.61    0.26
  -4  -4   4    0.65    0.24
  -4  -4   4    0.54    0.28
   3   4  -4   66.83    1.71
  -3  -4   4   64.95    1.95
  -3  -4   4   66.58    1.62
   2   4  -4   20.44    0.89
  -2  -4   4   20.22    1.02
  -2  -4   4   19.56    0.83
   1   4  -4   -0.02    0.12
  -1  -4   4    0.11    0.16
  -1  -4   4    0.23    0.14
   0   4  -4  129.36    2.39
   0  -4   4  129.24    2.21
   0  -4   4  125.18    2.57
  -1   4  -4   35.86    1.17
   1  -4   4   36.55    1.23
   1  -4   4   36.31    1.10
  -2   4  -4    7.94    0.56
   2  -4   4    8.82    0.60
   2  -4   4    8.84    0.60
  -3   4  -4    0.15    0.17
   3  -4   4    0.11    0.16
  -4   4  -4    7.58    0.62
   4  -4   4    9.07    0.75
  -5   4  -4    3.33    0.47
  -5   4  -4    4.02    0.49
   5  -4   4    3.95    0.57
  -6   4  -4   -0.22    0.25
  -6   4  -4    0.23    0.26
   6  -4   4    0.05    0.25
  -7   4  -4    3.99    0.69
  -7  -3   4   10.55    0.87
   6   3  -4    0.82    0.43
  -6  -3   4    0.88    0.30
   5   3  -4   13.28    0.77
  -5  -3   4   11.13    0.75
  -5  -3   4   10.42    0.81
   4   3  -4    0.07    0.17
  -4  -3   4    0.26    0.20
  -4  -3   4    0.16    0.18
   3   3  -4   12.48    0.66
  -3  -3   4   13.68    0.69
  -3  -3   4   13.33    0.82
   2   3  -4    0.10    0.12
  -2  -3   4    0.00    0.09
  -2  -3   4    1.10    0.29
   1   3  -4   15.04    0.68
  -1  -3   4   14.52    0.66
  -1  -3   4   16.44    0.82
   0   3  -4   11.31    0.59
   0  -3   4   12.78    0.59
   0  -3   4   11.71    0.66
  -1   3  -4    0.20    0.13
   1  -3   4    0.04    0.12
   1  -3   4    0.32    0.15
  -2   3  -4   13.60    0.53
  -2   3  -4   14.16    0.70
   2  -3   4   14.68    0.72
   2  -3   4   13.81    0.66
  -3   3  -4    0.77    0.21
  -3   3  -4    0.84    0.24
   3  -3   4    1.04    0.27
  -4   3  -4   19.12    0.90
  -4   3  -4   17.29    0.79
   4  -3   4   17.06    0.97
  -5   3  -4    0.31    0.24
  -5   3  -4    0.30    0.22
   5  -3   4    0.11    0.21
  -6   3  -4    0.02    0.21
  -6   3  -4    0.46    0.30
   6  -3   4   -0.38    0.17
  -7   3  -4    2.95    0.59
   7  -3   4    2.00    0.55
   8   2  -4    6.99    1.02
  -7  -2   4   13.54    0.96
   6   2  -4    0.14    0.33
  -6  -2   4    0.73    0.30
   5   2  -4    2.44    0.52
  -5  -2   4    2.04    0.40
   4   2  -4    2.28    0.31
  -4  -2   4    2.16    0.33
  -4  -2   4    1.89    0.40
   3   2  -4    1.68    0.25
  -3  -2   4    2.09    0.29
  -3  -2   4    1.61    0.34
   2   2  -4   51.54    1.22
  -2  -2   4   52.31    1.33
  -2  -2   4   52.09    1.50
   1   2  -4   43.65    1.09
  -1  -2   4   43.35    1.29
  -1  -2   4   44.38    1.15
   0   2  -4   54.34    1.24
   0  -2   4   53.45    1.36
   0  -2   4   53.87    1.23
  -1   2  -4    1.44    0.14
  -1   2  -4    1.35    0.24
   1  -2   4    1.11    0.21
   1  -2   4    1.29    0.24
  -2   2  -4   26.88    0.91
  -2   2  -4   25.56    0.69
   2  -2   4   25.86    0.80
   2  -2   4   26.09    0.92
  -3   2  -4   25.00    0.81
  -3   2  -4   23.38    0.92
   3  -2   4   23.91    0.98
  -4   2  -4    0.57    0.22
  -4   2  -4    0.55    0.22
   4  -2   4    0.14    0.17
  -5   2  -4    8.51    0.64
  -5   2  -4    7.90    0.60
   5  -2   4    7.43    0.68
  -6   2  -4    1.00    0.35
  -6   2  -4    0.77    0.30
   6  -2   4    1.32    0.41
  -7   2  -4    0.30    0.29
  -7   2  -4    0.27    0.29
   7  -2   4    0.13    0.28
   8   1  -4    9.67    1.16
  -7  -1   4   10.91    0.90
   6   1  -4    2.66    0.55
  -6  -1   4    2.38    0.43
  -6  -1   4    1.45    0.38
   5   1  -4    2.87    0.53
  -5  -1   4    2.41    0.43
  -5  -1   4    2.65    0.38
   4   1  -4    4.56    0.36
   4   1  -4    4.50    0.54
  -4  -1   4    5.21    0.48
  -4  -1   4    5.63    0.42
   3   1  -4   15.01    0.59
   3   1  -4   15.08    0.87
  -3  -1   4   15.15    0.56
  -3  -1   4   16.25    0.76
   2   1  -4   44.42    1.01
  -2  -1   4   44.55    1.31
  -2  -1   4   44.94    1.22
  -2  -1   4   43.88    0.82
   1   1  -4   51.03    1.09
  -1  -1   4   50.80    0.68
  -1  -1   4   49.15    1.31
  -1  -1   4   51.25    1.23
   0   1  -4   19.82    0.65
   0  -1   4   19.18    0.30
   0  -1   4   19.33    0.68
   0  -1   4   19.38    0.74
  -1   1  -4   59.12    1.27
   1  -1   4   61.61    1.29
   1  -1   4   58.87    1.24
   1  -1   4   59.20    0.94
  -2   1  -4   -0.04    0.07
  -2   1  -4    0.02    0.09
   2  -1   4    0.06    0.08
   2  -1   4   -0.02    0.08
  -3   1  -4    2.08    0.26
  -3   1  -4    1.73    0.27
   3  -1   4    1.02    0.24
  -4   1  -4    2.90    0.34
  -4   1  -4    2.50    0.35
   4  -1   4    2.26    0.40
  -5   1  -4   43.01    1.33
  -5   1  -4   40.69    1.37
   5  -1   4   43.87    1.55
  -6   1  -4   15.96    0.90
  -6   1  -4   14.61    0.88
   6  -1   4   13.95    0.95
  -7   1  -4    3.83    0.57
  -7   1  -4    4.30    0.56
   7  -1   4    3.76    0.59
  -8   1  -4    0.52    0.36
   8  -1   4    1.51    0.52
   8   0  -4    1.93    0.68
  -8   0   4    1.21    0.45
   7   0  -4   -0.02    0.34
  -7   0   4    0.37    0.32
   6   0  -4    4.24    0.60
  -6   0   4    4.41    0.51
  -6   0   4    3.88    0.53
   5   0  -4   52.21    1.78
  -5   0   4   49.86    1.44
  -5   0   4   52.24    1.68
   4   0  -4    8.32    0.69
  -4   0   4    8.14    0.60
  -4   0   4    8.47    0.53
   3   0  -4   55.87    1.05
   3   0  -4   55.33    1.67
  -3   0   4   52.11    1.43
  -3   0   4   55.63    1.20
   2   0  -4   10.37    0.40
   2   0  -4   10.16    0.65
  -2   0   4   10.08    0.54
  -2   0   4   10.40    0.42
   1   0  -4   16.33    0.52
   1   0  -4   16.58    0.79
  -1   0   4   16.94    0.67
  -1   0   4   16.83    0.43
   0   0  -4    3.92    0.28
   0   0  -4    4.23    0.38
   0   0   4    3.71    0.18
   0   0   4    3.66    0.30
  -1   0  -4   14.40    0.57
  -1   0  -4   13.50    0.60
   1   0   4   14.42    0.42
   1   0   4   14.98    0.56
  -2   0  -4   85.14    1.48
  -2   0  -4   84.69    1.64
   2   0   4   83.71    1.45
   2   0   4   86.16    1.60
  -3   0  -4    4.37    0.34
  -3   0  -4    4.97    0.41
   3   0   4    3.86    0.36
  -4   0  -4  227.94    3.24
  -4   0  -4  218.99    3.42
   4   0   4  223.11    3.52
  -5   0  -4   15.82    0.81
  -5   0  -4   18.68    0.90
   5   0   4   16.40    0.91
  -6   0  -4    0.88    0.28
  -6   0  -4    0.81    0.29
   6   0   4    1.26    0.36
  -7   0  -4    7.02    0.69
  -7   0  -4    6.07    0.63
   7   0   4    7.07    0.75
  -8   0  -4    0.27    0.30
  -8   0  -4   -0.18    0.28
   8   0   4   -0.25    0.29
  -8   1   4    2.84    0.62
   7  -1  -4    5.44    0.83
  -7   1   4    5.93    0.67
   6  -1  -4    0.15    0.25
  -6   1   4   -0.17    0.20
  -6   1   4   -0.11    0.19
   5  -1  -4   29.96    1.33
  -5   1   4   31.43    1.31
  -5   1   4   31.89    1.18
   4  -1  -4   18.73    0.99
  -4   1   4   19.94    0.82
  -4   1   4   19.34    0.93
   3  -1  -4  220.62    3.73
  -3   1   4  223.92    3.45
  -3   1   4  223.18    3.04
   2  -1  -4   14.14    0.77
   2  -1  -4   14.11    0.38
  -2   1   4   13.90    0.53
  -2   1   4   14.00    0.66
   1  -1  -4   75.40    1.13
   1  -1  -4   75.91    1.74
  -1   1   4   75.27    1.51
  -1   1   4   71.94    1.17
   0  -1  -4    2.46    0.30
   0  -1  -4    3.05    0.23
   0   1   4    2.47    0.25
   0   1   4    3.09    0.20
  -1  -1  -4    5.34    0.38
  -1  -1  -4    5.99    0.35
   1   1   4    6.10    0.29
   1   1   4    6.05    0.35
  -2  -1  -4    5.92    0.40
  -2  -1  -4    6.42    0.36
   2   1   4    6.21    0.37
   2   1   4    6.38    0.37
  -3  -1  -4    0.18    0.09
  -3  -1  -4    0.09    0.11
   3   1   4    0.21    0.14
   3   1   4    0.11    0.11
  -4  -1  -4  130.20    2.45
   4   1   4  132.05    2.45
   4   1   4  132.78    2.40
  -5  -1  -4    0.43    0.22
  -5  -1  -4    0.35    0.21
   5   1   4    0.28    0.21
  -6  -1  -4    3.75    0.47
  -6  -1  -4    5.03    0.52
   6   1   4    5.19    0.57
  -7  -1  -4   -0.11    0.23
  -7  -1  -4   -0.16    0.20
   7   1   4    0.12    0.26
  -8  -1  -4    1.08    0.43
  -8  -1  -4    0.32    0.33
   8   1   4    0.71    0.39
   7  -2  -4    4.16    0.82
  -7   2   4    4.24    0.62
   6  -2  -4   11.26    1.03
  -6   2   4   10.21    0.78
   5  -2  -4    0.87    0.36
  -5   2   4    1.89    0.40
  -5   2   4    0.70    0.27
   4  -2  -4    6.28    0.60
  -4   2   4    5.14    0.51
  -4   2   4    6.05    0.50
   3  -2  -4   23.29    1.04
  -3   2   4   21.79    0.93
  -3   2   4   24.72    0.87
   2  -2  -4    8.12    0.60
  -2   2   4    8.01    0.52
  -2   2   4    8.16    0.44
   1  -2  -4   46.97    0.75
   1  -2  -4   46.65    1.34
  -1   2   4   45.49    1.12
  -1   2   4   45.02    0.96
   0  -2  -4   10.10    0.39
   0  -2  -4   10.26    0.58
   0   2   4   10.25    0.41
   0   2   4    9.90    0.46
  -1  -2  -4   20.63    0.65
  -1  -2  -4   21.27    0.77
   1   2   4   21.31    0.65
   1   2   4   20.44    0.60
  -2  -2  -4   56.59    1.28
  -2  -2  -4   57.18    1.23
   2   2   4   58.08    1.16
   2   2   4   57.21    1.12
  -3  -2  -4   40.48    1.15
  -3  -2  -4   38.33    0.88
   3   2   4   40.59    1.00
   3   2   4   41.82    1.12
  -4  -2  -4    5.95    0.50
   4   2   4    6.43    0.51
   4   2   4    5.65    0.43
  -5  -2  -4    0.63    0.25
   5   2   4    0.95    0.29
   5   2   4    1.45    0.30
  -6  -2  -4   26.34    1.19
   6   2   4   27.79    1.17
   6   2   4   28.19    1.28
  -7  -2  -4    1.66    0.42
   7   2   4    1.94    0.49
   7   2   4    2.19    0.47
  -8  -2  -4    1.84    0.48
   8   2   4    2.07    0.55
   7  -3  -4    1.35    0.61
  -7   3   4    1.02    0.41
   6  -3  -4    0.76    0.43
  -6   3   4   -0.14    0.24
   5  -3  -4   12.35    0.88
  -5   3   4   13.37    0.83
  -5   3   4   10.83    0.82
   4  -3  -4   22.70    1.11
  -4   3   4   22.02    0.97
  -4   3   4   21.90    1.06
   3  -3  -4   11.67    0.77
  -3   3   4   10.24    0.66
  -3   3   4   10.32    0.61
   2  -3  -4   12.87    0.76
  -2   3   4   12.67    0.65
  -2   3   4   12.72    0.60
   1  -3  -4   97.91    2.12
   1  -3  -4   99.81    1.24
  -1   3   4   97.72    1.67
  -1   3   4  100.80    1.82
   0  -3  -4    5.07    0.43
   0  -3  -4    5.35    0.29
   0   3   4    5.32    0.34
   0   3   4    5.02    0.33
  -1  -3  -4    2.34    0.24
  -1  -3  -4    1.84    0.28
   1   3   4    1.80    0.21
   1   3   4    1.37    0.20
  -2  -3  -4    3.96    0.35
  -2  -3  -4    3.36    0.32
   2   3   4    4.01    0.27
   2   3   4    4.08    0.31
  -3  -3  -4    1.53    0.29
  -3  -3  -4    1.25    0.23
   3   3   4    1.52    0.20
   3   3   4    1.06    0.23
  -4  -3  -4   12.67    0.72
   4   3   4   13.44    0.58
   4   3   4   12.29    0.69
  -5  -3  -4    5.17    0.51
   5   3   4    6.18    0.49
   5   3   4    6.05    0.55
  -6  -3  -4    4.42    0.51
   6   3   4    3.76    0.51
  -7  -3  -4    1.35    0.40
   7   3   4    1.32    0.40
  -8  -3  -4    2.20    0.55
   8   3   4    1.68    0.48
  -7   4   4    0.52    0.40
   6  -4  -4   11.74    1.14
  -6   4   4   12.11    0.90
   5  -4  -4    0.49    0.35
   5  -4  -4   -0.01    0.30
  -5   4   4    0.15    0.25
   4  -4  -4   11.58    0.84
  -4   4   4   10.54    0.76
  -4   4   4   10.69    0.73
   3  -4  -4   18.51    0.99
  -3   4   4   17.08    0.82
  -3   4   4   16.80    0.87
   2  -4  -4    1.41    0.32
  -2   4   4    2.29    0.32
  -2   4   4    2.14    0.30
   1  -4  -4    0.82    0.25
  -1   4   4    1.13    0.23
  -1   4   4    0.98    0.22
   0  -4  -4   30.34    1.10
   0  -4  -4   29.81    0.73
   0   4   4   29.62    0.83
   0   4   4   29.89    0.88
  -1  -4  -4   30.71    0.86
  -1  -4  -4   33.92    1.10
   1   4   4   30.68    0.89
   1   4   4   31.01    0.76
  -2  -4  -4    3.57    0.34
  -2  -4  -4    3.53    0.36
   2   4   4    3.53    0.32
   2   4   4    3.31    0.25
  -3  -4  -4   15.44    0.70
  -3  -4  -4   15.57    0.74
   3   4   4   15.38    0.67
  -4  -4  -4    5.47    0.49
   4   4   4    5.67    0.47
  -5  -4  -4    6.38    0.58
   5   4   4    8.06    0.63
  -6  -4  -4    0.23    0.25
   6   4   4    0.05    0.21
  -7  -4  -4    0.15    0.26
   7   4   4    0.67    0.31
  -8  -4  -4    9.00    0.85
   8   4   4    8.72    0.90
   6  -5  -4   13.20    1.19
  -6   5   4   13.37    1.00
   5  -5  -4    0.55    0.36
   5  -5  -4    0.36    0.37
  -5   5   4    0.95    0.36
   4  -5  -4   -0.07    0.27
   4  -5  -4   -0.01    0.25
  -4   5   4    0.33    0.24
   3  -5  -4    0.34    0.24
   3  -5  -4    1.47    0.42
  -3   5   4    0.43    0.22
  -3   5   4    0.46    0.23
   2  -5  -4    0.38    0.23
  -2   5   4    0.34    0.18
  -2   5   4    0.72    0.23
   1  -5  -4   12.57    0.77
  -1   5   4   12.12    0.64
  -1   5   4   12.48    0.62
   0  -5  -4   14.39    0.81
   0  -5  -4   16.30    0.57
   0   5   4   14.30    0.67
   0   5   4   14.23    0.58
  -1  -5  -4   97.90    2.15
  -1  -5  -4   96.72    1.75
   1   5   4   97.54    1.83
  -2  -5  -4   22.06    0.84
  -2  -5  -4   21.10    0.92
   2   5   4   21.00    0.80
  -3  -5  -4   84.78    1.88
  -3  -5  -4   82.85    1.93
   3   5   4   87.11    1.75
  -4  -5  -4   12.08    0.74
  -4  -5  -4   14.25    0.76
   4   5   4   12.41    0.69
  -5  -5  -4    3.48    0.47
   5   5   4    3.29    0.42
  -6  -5  -4   10.06    0.79
   6   5   4    9.12    0.73
  -7  -5  -4    0.95    0.35
   7   5   4    1.17    0.37
  -8  -5  -4   11.62    1.00
   8   5   4   11.87    1.01
   6  -6  -4    1.41    0.59
   5  -6  -4   10.67    1.03
  -5   6   4   11.18    0.91
   4  -6  -4   11.30    0.90
   4  -6  -4   11.52    0.99
  -4   6   4    9.88    0.80
   3  -6  -4    0.99    0.40
   3  -6  -4    1.65    0.43
  -3   6   4    1.24    0.34
   2  -6  -4    1.79    0.42
   2  -6  -4    1.88    0.42
  -2   6   4    1.59    0.35
   1  -6  -4  118.24    2.66
  -1   6   4  115.86    2.29
   0  -6  -4   25.40    1.15
   0   6   4   26.86    0.97
  -1  -6  -4   38.65    1.08
  -1  -6  -4   37.62    1.37
   1   6   4   38.99    1.17
  -2  -6  -4   13.53    0.81
  -2  -6  -4   13.54    0.70
   2   6   4   15.31    0.72
  -3  -6  -4   23.38    1.07
  -3  -6  -4   24.59    1.01
   3   6   4   23.10    0.91
  -4  -6  -4    4.66    0.52
  -4  -6  -4    4.02    0.47
   4   6   4    3.64    0.40
  -5  -6  -4    0.07    0.21
   5   6   4    0.06    0.17
  -6  -6  -4    9.60    0.79
   6   6   4    8.63    0.72
  -7  -6  -4    1.51    0.47
   7   6   4    1.19    0.39
   5  -7  -4    0.84    0.52
  -5   7   4    0.82    0.41
   4  -7  -4   31.94    1.55
   4  -7  -4   34.59    1.72
  -4   7   4   35.02    1.56
   3  -7  -4    0.93    0.39
  -3   7   4    1.20    0.36
   2  -7  -4    0.49    0.31
  -2   7   4    0.37    0.24
   1  -7  -4    0.71    0.30
  -1   7   4    0.54    0.23
   0  -7  -4    2.05    0.45
   0   7   4    2.65    0.38
  -1  -7  -4    2.54    0.42
  -1  -7  -4    3.04    0.37
   1   7   4    2.69    0.37
  -2  -7  -4   38.35    1.25
  -2  -7  -4   36.71    1.48
   2   7   4   38.87    1.24
  -3  -7  -4   35.59    1.28
  -3  -7  -4   32.04    1.37
   3   7   4   35.44    1.19
  -4  -7  -4    3.34    0.51
  -4  -7  -4    2.11    0.41
   4   7   4    3.24    0.40
  -5  -7  -4   13.85    0.92
   5   7   4   13.40    0.80
  -6  -7  -4    0.07    0.25
   6   7   4    0.04    0.23
  -7  -7  -4    0.48    0.37
   7   7   4    0.09    0.29
   4  -8  -4   12.49    1.07
  -4   8   4   14.52    1.09
   3  -8  -4    0.02    0.29
  -3   8   4    0.05    0.24
   2  -8  -4   17.51    1.15
  -2   8   4   18.41    1.05
   1  -8  -4    5.08    0.64
  -1   8   4    5.07    0.57
   0  -8  -4    1.69    0.45
   0   8   4    2.86    0.42
  -1  -8  -4    4.03    0.59
   1   8   4    5.34    0.51
  -2  -8  -4    0.10    0.22
  -2  -8  -4   -0.15    0.18
   2   8   4   -0.01    0.18
  -3  -8  -4   13.56    0.98
  -3  -8  -4   10.39    0.76
   3   8   4   11.37    0.73
  -4  -8  -4    1.09    0.37
  -4  -8  -4    0.92    0.38
   4   8   4    1.94    0.40
  -5  -8  -4    1.92    0.48
   5   8   4    1.54    0.39
  -6  -8  -4    0.39    0.33
   6   8   4   -0.01    0.22
   3  -9  -4    1.79    0.55
   2  -9  -4    7.59    0.86
  -2   9   4    6.79    0.73
   1  -9  -4    0.37    0.34
  -1   9   4    0.22    0.25
   0  -9  -4    0.62    0.34
   0   9   4    0.60    0.29
  -1  -9  -4    4.10    0.65
   1   9   4    3.37    0.47
  -2  -9  -4    1.24    0.44
   2   9   4    1.92    0.41
  -3  -9  -4    2.80    0.62
  -3  -9  -4    3.32    0.53
   3   9   4    4.22    0.51
  -4  -9  -4    0.20    0.29
  -4  -9  -4   -0.26    0.26
   4   9   4    0.30    0.26
  -5  -9  -4    9.88    0.87
   5   9   4    9.29    0.76
   1 -10  -4    2.06    0.61
  -1  10   4    2.94    0.57
   0 -10  -4    9.54    1.02
   0  10   4   10.41    0.84
  -1 -10  -4    2.80    0.65
   1  10   4    3.53    0.50
  -2 -10  -4    0.66    0.42
   2  10   4    1.35    0.38
  -3 -10  -4    6.04    0.85
   3  10   4    6.45    0.65
  -4 -10  -4    4.87    0.86
  -4 -10  -4    4.04    0.68
   4  10   4    3.09    0.54
  -1  -9   5    6.63    0.96
   0  -9   5    0.35    0.49
   4   8  -5    0.13    0.37
   3   8  -5   15.71    1.11
  -3  -8   5   15.06    1.26
   2   8  -5    1.89    0.49
  -2  -8   5    1.17    0.46
   1   8  -5    5.78    0.70
  -1  -8   5    4.78    0.76
   0   8  -5    0.67    0.34
   0  -8   5    1.68    0.54
  -1   8  -5    1.88    0.48
  -2   8  -5    7.86    0.80
  -3   8  -5    1.09    0.44
   5   7  -5    7.67    0.82
  -5  -7   5    7.92    0.94
   4   7  -5    0.74    0.38
  -4  -7   5    0.62    0.40
   3   7  -5    9.65    0.81
  -3  -7   5    6.44    0.80
   2   7  -5    0.01    0.22
  -2  -7   5   -0.37    0.25
   1   7  -5   10.68    0.83
  -1  -7   5    9.65    0.92
   0   7  -5    0.54    0.29
   0  -7   5    0.88    0.40
  -1   7  -5    0.42    0.29
   1  -7   5    0.99    0.40
   1  -7   5    0.92    0.32
  -2   7  -5    0.69    0.32
   2  -7   5    0.80    0.31
  -3   7  -5    0.40    0.31
   3  -7   5   -0.06    0.25
  -4   7  -5    3.22    0.62
   4  -7   5    3.01    0.61
   6   6  -5    2.77    0.60
  -6  -6   5    1.85    0.58
   5   6  -5    1.96    0.49
  -5  -6   5    1.17    0.43
   4   6  -5   11.49    0.88
  -4  -6   5   11.60    1.01
   3   6  -5    9.84    0.78
  -3  -6   5   10.53    0.90
   2   6  -5    5.64    0.59
  -2  -6   5    6.80    0.76
   1   6  -5   37.05    1.42
  -1  -6   5   36.75    1.28
   0   6  -5    0.87    0.30
   0  -6   5    0.91    0.28
   0  -6   5    0.77    0.32
  -1   6  -5    1.16    0.35
   1  -6   5    0.81    0.33
   1  -6   5    0.88    0.28
  -2   6  -5    2.17    0.44
   2  -6   5    2.60    0.46
  -3   6  -5    1.06    0.36
   3  -6   5    0.37    0.27
  -4   6  -5   21.41    1.17
   4  -6   5   20.39    1.19
  -5   6  -5    0.21    0.29
   5  -6   5   -0.18    0.29
  -7  -5   5    1.92    0.58
  -6  -5   5   16.71    1.22
   5   5  -5    0.18    0.29
  -5  -5   5    0.27    0.30
   4   5  -5   10.12    0.77
  -4  -5   5    8.76    0.83
   3   5  -5    3.82    0.48
  -3  -5   5    3.50    0.46
  -3  -5   5    3.04    0.57
   2   5  -5    1.00    0.30
  -2  -5   5    1.14    0.37
  -2  -5   5    1.14    0.29
   1   5  -5    9.92    0.69
  -1  -5   5   10.89    0.68
  -1  -5   5    9.63    0.78
   0   5  -5   35.05    1.30
   0  -5   5   38.19    1.24
   0  -5   5   37.77    1.48
  -1   5  -5   39.08    1.38
   1  -5   5   41.42    1.31
   1  -5   5   39.91    1.48
  -2   5  -5   -0.05    0.17
   2  -5   5    0.00    0.14
  -3   5  -5    4.61    0.52
   3  -5   5    5.11    0.57
  -4   5  -5    0.99    0.36
   4  -5   5    0.44    0.26
  -5   5  -5    0.45    0.31
   5  -5   5    0.42    0.31
   7   4  -5    0.42    0.53
  -6  -4   5   19.99    1.28
   5   4  -5    0.39    0.27
  -5  -4   5    0.06    0.20
  -5  -4   5    0.39    0.31
   4   4  -5    1.74    0.38
  -4  -4   5    1.40    0.34
  -4  -4   5    1.31    0.40
   3   4  -5    3.37    0.43
  -3  -4   5    2.70    0.40
  -3  -4   5    2.56    0.50
   2   4  -5   22.69    0.98
  -2  -4   5   22.45    0.97
  -2  -4   5   21.84    1.14
   1   4  -5   12.35    0.72
  -1  -4   5   12.71    0.70
  -1  -4   5   13.99    0.86
   0   4  -5    0.32    0.18
   0  -4   5    0.39    0.18
   0  -4   5    0.19    0.19
  -1   4  -5   69.47    1.76
   1  -4   5   74.16    1.89
   1  -4   5   67.93    1.65
  -2   4  -5    5.50    0.51
   2  -4   5    5.77    0.52
  -3   4  -5   16.03    0.87
   3  -4   5   14.81    0.87
  -4   4  -5    0.57    0.27
   4  -4   5    0.40    0.25
  -5   4  -5    0.33    0.28
   5  -4   5    0.13    0.24
  -6   4  -5   10.15    0.85
   6  -4   5   10.35    0.97
   7   3  -5    4.43    0.84
  -7  -3   5    5.81    0.72
   6   3  -5    8.22    0.95
  -6  -3   5    9.82    0.81
  -5  -3   5    2.66    0.48
  -5  -3   5    1.42    0.41
   4   3  -5    0.75    0.27
  -4  -3   5    1.13    0.36
  -4  -3   5    1.20    0.31
   3   3  -5    0.32    0.19
  -3  -3   5    0.31    0.20
  -3  -3   5    0.23    0.21
   2   3  -5   16.14    0.76
  -2  -3   5   16.95    0.82
  -2  -3   5   15.53    0.91
   1   3  -5  161.65    2.72
  -1  -3   5  160.90    3.07
  -1  -3   5  159.71    2.75
   0   3  -5   13.66    0.70
   0  -3   5   14.70    0.80
   0  -3   5   13.31    0.68
  -1   3  -5   29.79    1.05
   1  -3   5   29.86    1.01
   1  -3   5   29.83    1.10
  -2   3  -5    1.44    0.30
   2  -3   5    1.29    0.28
   2  -3   5    1.58    0.30
  -3   3  -5    0.19    0.17
   3  -3   5    0.22    0.17
  -4   3  -5    1.40    0.34
   4  -3   5    1.39    0.36
  -5   3  -5    0.10    0.21
   5  -3   5    0.31    0.27
  -6   3  -5    5.44    0.63
   6  -3   5    6.38    0.74
  -7   3  -5    1.19    0.41
  -7  -2   5    6.99    0.78
   6   2  -5   28.50    1.55
  -6  -2   5   24.97    1.29
   5   2  -5    0.07    0.30
  -5  -2   5    0.12    0.18
   4   2  -5   20.06    0.83
   4   2  -5   19.76    1.17
  -4  -2   5   20.21    0.99
   3   2  -5    1.87    0.28
  -3  -2   5    1.47    0.35
  -3  -2   5    1.72    0.34
   2   2  -5    0.00    0.12
  -2  -2   5    0.03    0.12
  -2  -2   5   -0.03    0.14
   1   2  -5    7.50    0.48
  -1  -2   5    8.09    0.60
  -1  -2   5    8.96    0.56
   0   2  -5    0.02    0.11
   0  -2   5    0.01    0.08
   0  -2   5    0.15    0.14
  -1   2  -5   12.15    0.63
   1  -2   5   11.41    0.60
   1  -2   5   12.41    0.65
  -2   2  -5   15.68    0.74
   2  -2   5   14.64    0.72
   2  -2   5   14.11    0.65
  -3   2  -5   40.77    1.32
  -3   2  -5   45.52    1.10
   3  -2   5   44.68    1.38
  -4   2  -5    0.02    0.15
  -4   2  -5    0.23    0.18
   4  -2   5    0.10    0.19
  -5   2  -5    1.92    0.36
  -5   2  -5    2.73    0.49
   5  -2   5    2.61    0.50
  -6   2  -5    5.23    0.60
  -6   2  -5    6.15    0.63
   6  -2   5    6.59    0.71
  -7   2  -5    2.18    0.48
  -7   2  -5    1.86    0.48
   7  -2   5    1.99    0.53
  -7  -1   5   12.74    1.00
   6   1  -5    9.11    0.92
  -6  -1   5    9.26    0.79
   5   1  -5    9.62    0.88
  -5  -1   5   11.13    0.81
   4   1  -5   22.46    1.23
  -4  -1   5   23.46    1.08
   3   1  -5    7.95    0.73
   3   1  -5    8.65    0.48
  -3  -1   5    7.68    0.57
   2   1  -5   22.00    0.74
   2   1  -5   20.90    1.06
  -2  -1   5   22.66    0.92
   1   1  -5    1.62    0.35
   1   1  -5    2.24    0.26
  -1  -1   5    1.69    0.26
   0   1  -5   12.63    0.58
   0   1  -5   14.22    0.76
   0  -1   5   12.80    0.62
  -1   1  -5   33.22    1.11
  -1   1  -5   33.95    1.02
   1  -1   5   32.49    0.99
   1  -1   5   33.50    0.63
  -2   1  -5    2.30    0.30
  -2   1  -5    2.80    0.33
   2  -1   5    3.54    0.34
   2  -1   5    3.71    0.30
  -3   1  -5   63.26    1.61
  -3   1  -5   65.20    1.34
   3  -1   5   61.96    1.59
  -4   1  -5    5.76    0.46
  -4   1  -5    5.07    0.49
   4  -1   5    5.91    0.53
  -5   1  -5    0.10    0.19
  -5   1  -5   -0.07    0.19
   5  -1   5    0.00    0.17
  -6   1  -5   10.70    0.77
  -6   1  -5   10.44    0.78
   6  -1   5    8.76    0.80
  -7   1  -5    2.33    0.51
  -7   1  -5    1.36    0.42
   7  -1   5    2.21    0.55
  -8   1  -5    2.99    0.62
  -8   1  -5    2.76    0.60
  -7   0   5   13.63    1.04
   6   0  -5    0.52    0.39
  -6   0   5    0.21    0.26
   5   0  -5    4.41    0.62
  -5   0   5    2.23    0.44
  -5   0   5    2.89    0.40
   4   0  -5   22.57    1.22
  -4   0   5   25.09    0.92
  -4   0   5   24.94    1.11
   3   0  -5   20.38    1.09
  -3   0   5   21.78    0.74
  -3   0   5   18.92    0.90
   2   0  -5   39.34    1.44
   2   0  -5   39.93    0.92
  -2   0   5   38.52    0.87
  -2   0   5   39.33    1.21
   1   0  -5   17.04    0.89
   1   0  -5   16.99    0.59
  -1   0   5   15.82    0.72
  -1   0   5   16.27    0.46
   0   0  -5    1.72    0.23
   0   0  -5    1.73    0.34
   0   0   5    1.73    0.15
   0   0   5    1.17    0.23
  -1   0  -5    3.11    0.36
  -1   0  -5    2.36    0.28
   1   0   5    3.04    0.30
   1   0   5    3.11    0.21
  -2   0  -5    1.27    0.24
  -2   0  -5    1.12    0.24
   2   0   5    0.71    0.19
   2   0   5    1.31    0.21
  -3   0  -5   13.91    0.72
   3   0   5   13.77    0.69
   3   0   5   16.09    0.70
  -4   0  -5    0.73    0.25
   4   0   5    0.37    0.19
   4   0   5    0.51    0.25
  -5   0  -5   71.56    1.77
  -5   0  -5   67.53    1.86
   5   0   5   71.74    1.95
  -6   0  -5    0.90    0.31
  -6   0  -5    0.78    0.30
   6   0   5    1.07    0.34
  -7   0  -5    1.90    0.46
  -7   0  -5    1.57    0.42
   7   0   5    0.75    0.38
  -8   0  -5    7.17    0.80
  -8   0  -5    7.23    0.80
   8   0   5    7.70    0.88
   7  -1  -5   -0.16    0.41
  -7   1   5    0.02    0.26
  -7   1   5    0.08    0.30
   6  -1  -5    7.57    0.81
  -6   1   5    8.19    0.71
  -6   1   5    7.29    0.76
   5  -1  -5    0.96    0.37
  -5   1   5    1.48    0.38
  -5   1   5    1.37    0.35
   4  -1  -5    2.65    0.50
  -4   1   5    2.19    0.36
  -4   1   5    3.78    0.47
   3  -1  -5   13.24    0.86
  -3   1   5   11.95    0.58
  -3   1   5   10.97    0.70
   2  -1  -5  184.44    3.39
  -2   1   5  178.46    2.96
  -2   1   5  183.88    2.48
   1  -1  -5    3.70    0.42
   1  -1  -5    2.99    0.24
  -1   1   5    2.78    0.32
  -1   1   5    3.66    0.25
   0  -1  -5    1.68    0.21
   0  -1  -5    1.92    0.31
   0   1   5    1.81    0.26
   0   1   5    1.45    0.17
  -1  -1  -5    9.88    0.51
  -1  -1  -5    9.28    0.57
   1   1   5    9.47    0.39
   1   1   5   10.23    0.52
  -2  -1  -5    8.08    0.47
  -2  -1  -5    7.16    0.47
   2   1   5    7.96    0.46
   2   1   5    8.01    0.42
  -3  -1  -5   12.88    0.67
   3   1   5   11.27    0.58
   3   1   5   11.92    0.60
  -4  -1  -5    0.77    0.24
   4   1   5    1.42    0.29
   4   1   5    1.71    0.33
  -5  -1  -5  135.56    2.80
   5   1   5  139.50    2.72
   5   1   5  135.43    2.75
  -6  -1  -5    0.66    0.27
   6   1   5    0.45    0.30
   6   1   5    0.53    0.29
  -7  -1  -5    5.87    0.66
   7   1   5    5.96    0.70
   7   1   5    6.36    0.70
  -8  -1  -5    0.05    0.31
   8   1   5    0.40    0.41
   8   1   5    0.56    0.38
   7  -2  -5    0.60    0.50
  -7   2   5    0.66    0.38
   6  -2  -5    7.34    0.79
  -6   2   5    7.29    0.74
  -6   2   5    7.25    0.69
   5  -2  -5   28.76    1.38
  -5   2   5   26.95    1.14
  -5   2   5   25.95    1.28
   4  -2  -5    5.91    0.64
  -4   2   5    7.52    0.57
  -4   2   5    7.83    0.65
   3  -2  -5   19.05    1.02
  -3   2   5   18.42    0.79
  -3   2   5   17.25    0.88
   2  -2  -5   91.77    2.23
  -2   2   5   86.92    1.93
  -2   2   5   91.73    1.67
   1  -2  -5    1.21    0.31
   1  -2  -5    1.16    0.16
  -1   2   5    0.87    0.17
  -1   2   5    1.34    0.25
   0  -2  -5    6.63    0.52
   0  -2  -5    6.45    0.36
   0   2   5    5.85    0.41
   0   2   5    6.35    0.35
  -1  -2  -5   32.56    0.91
  -1  -2  -5   33.71    1.09
   1   2   5   33.31    0.94
   1   2   5   33.21    0.82
  -2  -2  -5    4.75    0.40
  -2  -2  -5    5.48    0.41
   2   2   5    4.57    0.34
   2   2   5    4.98    0.34
  -3  -2  -5   28.06    0.82
  -3  -2  -5   28.22    1.03
   3   2   5   28.82    0.87
   3   2   5   27.23    0.91
  -4  -2  -5    6.72    0.55
   4   2   5    4.97    0.46
   4   2   5    5.90    0.46
  -5  -2  -5    0.94    0.30
   5   2   5    2.16    0.41
   5   2   5    1.89    0.35
  -6  -2  -5    0.05    0.22
   6   2   5    0.49    0.30
   6   2   5    0.26    0.21
  -7  -2  -5    5.50    0.66
   7   2   5    5.01    0.65
  -8  -2  -5    0.52    0.39
   8   2   5    1.26    0.44
  -7   3   5    2.17    0.55
   6  -3  -5   17.06    1.34
  -6   3   5   19.85    1.13
  -6   3   5   16.92    1.14
   5  -3  -5    4.02    0.60
  -5   3   5    4.80    0.55
  -5   3   5    3.58    0.52
   4  -3  -5   10.17    0.82
  -4   3   5   10.05    0.68
  -4   3   5    9.99    0.76
   3  -3  -5   20.59    1.08
  -3   3   5   20.29    0.87
  -3   3   5   21.23    0.99
   2  -3  -5    8.61    0.67
  -2   3   5    7.38    0.54
  -2   3   5    8.17    0.50
   1  -3  -5   12.08    0.76
  -1   3   5   12.53    0.56
  -1   3   5   12.36    0.63
   0  -3  -5   31.58    1.16
   0  -3  -5   30.55    0.77
   0   3   5   31.19    0.86
   0   3   5   29.06    0.92
  -1  -3  -5    0.76    0.23
  -1  -3  -5    0.70    0.18
   1   3   5    0.78    0.18
   1   3   5    0.62    0.16
  -2  -3  -5   12.49    0.64
  -2  -3  -5   11.22    0.58
   2   3   5   11.87    0.52
   2   3   5   11.15    0.52
  -3  -3  -5   42.22    1.11
  -3  -3  -5   41.28    1.25
   3   3   5   41.40    1.03
   3   3   5   41.66    1.13
  -4  -3  -5    7.63    0.60
   4   3   5    8.36    0.50
   4   3   5    8.12    0.57
  -5  -3  -5    1.61    0.36
   5   3   5    1.33    0.28
   5   3   5    0.94    0.29
  -6  -3  -5    0.14    0.24
   6   3   5    0.28    0.24
  -7  -3  -5    6.08    0.67
   7   3   5    5.71    0.68
  -8  -3  -5    0.73    0.40
   8   3   5    0.72    0.43
   6  -4  -5    7.82    0.98
  -6   4   5    6.49    0.71
   5  -4  -5    2.41    0.55
  -5   4   5    2.60    0.50
  -5   4   5    2.82    0.54
   4  -4  -5    0.74    0.34
  -4   4   5    0.80    0.31
  -4   4   5    1.00    0.31
   3  -4  -5   32.01    1.40
  -3   4   5   31.64    1.16
  -3   4   5   33.03    1.27
   2  -4  -5   30.17    1.29
  -2   4   5   28.00    1.00
  -2   4   5   28.66    1.08
   1  -4  -5   11.00    0.76
  -1   4   5   10.68    0.57
  -1   4   5    9.81    0.58
   0  -4  -5   79.77    1.38
   0  -4  -5   79.34    2.02
   0   4   5   78.24    1.59
   0   4   5   79.76    1.60
  -1  -4  -5   12.32    0.56
  -1  -4  -5   13.04    0.74
   1   4   5   11.37    0.53
   1   4   5   11.08    0.55
  -2  -4  -5   36.70    1.18
  -2  -4  -5   34.02    1.06
   2   4   5   34.27    1.00
   2   4   5   35.39    0.91
  -3  -4  -5    8.97    0.60
  -3  -4  -5    9.49    0.58
   3   4   5    9.86    0.55
  -4  -4  -5    0.27    0.20
   4   4   5    0.05    0.15
  -5  -4  -5    9.11    0.71
   5   4   5   10.89    0.73
  -6  -4  -5    0.04    0.19
   6   4   5    0.53    0.30
  -7  -4  -5    2.96    0.58
   7   4   5    2.91    0.55
  -8  -4  -5   -0.31    0.32
   6  -5  -5   10.40    1.14
  -6   5   5   13.76    1.04
   5  -5  -5   15.61    1.23
   5  -5  -5   17.55    1.18
  -5   5   5   17.12    1.07
   4  -5  -5   -0.18    0.25
  -4   5   5   -0.19    0.21
  -4   5   5    0.27    0.25
   3  -5  -5    4.29    0.59
  -3   5   5    3.45    0.45
  -3   5   5    3.31    0.46
   2  -5  -5   10.50    0.82
  -2   5   5   12.03    0.71
  -2   5   5   11.79    0.72
   1  -5  -5   -0.22    0.12
  -1   5   5    0.22    0.16
  -1   5   5    0.05    0.14
   0  -5  -5    0.13    0.17
   0   5   5    0.25    0.15
   0   5   5    0.05    0.12
  -1  -5  -5   52.73    1.25
  -1  -5  -5   53.94    1.62
   1   5   5   52.75    1.33
  -2  -5  -5   28.80    0.99
  -2  -5  -5   28.21    1.11
   2   5   5   29.64    0.98
  -3  -5  -5    2.29    0.39
  -3  -5  -5    1.98    0.36
   3   5   5    2.96    0.34
  -4  -5  -5   10.18    0.71
   4   5   5    8.91    0.60
  -5  -5  -5    8.68    0.73
   5   5   5    8.13    0.63
  -6  -5  -5    0.06    0.22
   6   5   5   -0.18    0.19
  -7  -5  -5    5.74    0.71
   7   5   5    5.99    0.69
   5  -6  -5    2.63    0.59
   5  -6  -5    2.39    0.64
  -5   6   5    3.70    0.65
   4  -6  -5    1.42    0.45
   4  -6  -5    1.83    0.56
  -4   6   5    1.12    0.37
   3  -6  -5   -0.05    0.28
   3  -6  -5    0.03    0.27
  -3   6   5    0.19    0.23
   2  -6  -5    1.06    0.35
  -2   6   5    1.11    0.30
  -2   6   5    1.07    0.31
   1  -6  -5    4.36    0.55
  -1   6   5    4.72    0.46
   0  -6  -5   20.36    1.07
   0   6   5   19.92    0.87
  -1  -6  -5   42.73    1.52
   1   6   5   41.58    1.26
  -2  -6  -5   78.36    2.06
  -2  -6  -5   76.57    1.75
   2   6   5   77.98    1.78
  -3  -6  -5    0.53    0.25
  -3  -6  -5    0.25    0.21
   3   6   5    0.51    0.21
  -4  -6  -5    1.55    0.36
   4   6   5    1.16    0.30
  -5  -6  -5    1.36    0.37
   5   6   5    1.90    0.39
  -6  -6  -5    0.46    0.31
   6   6   5    0.16    0.23
  -7  -6  -5    5.96    0.71
   7   6   5    6.67    0.68
   5  -7  -5    1.56    0.63
   4  -7  -5    0.22    0.34
  -4   7   5    0.35    0.31
   3  -7  -5   11.14    0.94
  -3   7   5   11.49    0.86
   2  -7  -5    9.84    0.86
  -2   7   5    9.46    0.74
   1  -7  -5    0.47    0.29
  -1   7   5    0.46    0.23
   0  -7  -5   12.60    0.92
   0   7   5   12.28    0.74
  -1  -7  -5    0.44    0.28
   1   7   5    0.15    0.16
  -2  -7  -5   25.71    1.24
  -2  -7  -5   24.43    1.00
   2   7   5   24.32    1.01
  -3  -7  -5    6.26    0.64
  -3  -7  -5    6.97    0.60
   3   7   5    5.93    0.52
  -4  -7  -5    0.54    0.28
  -4  -7  -5    0.25    0.25
   4   7   5    0.53    0.24
  -5  -7  -5    0.15    0.26
   5   7   5    0.40    0.24
  -6  -7  -5    8.55    0.81
   6   7   5   10.11    0.77
   4  -8  -5    1.30    0.52
   3  -8  -5    4.15    0.67
  -3   8   5    3.34    0.60
   2  -8  -5   19.03    1.24
  -2   8   5   18.57    1.08
   1  -8  -5   30.02    1.51
  -1   8   5   31.06    1.32
   0  -8  -5   -0.14    0.24
   0   8   5   -0.06    0.18
  -1  -8  -5   11.79    0.94
   1   8   5   13.41    0.81
  -2  -8  -5    5.22    0.64
   2   8   5    3.60    0.45
  -3  -8  -5    0.99    0.35
  -3  -8  -5    0.82    0.38
   3   8   5    1.66    0.38
  -4  -8  -5    6.97    0.77
  -4  -8  -5    7.43    0.69
   4   8   5    6.66    0.60
  -5  -8  -5    2.43    0.53
   5   8   5    2.04    0.42
  -6  -8  -5   10.35    0.91
   6   8   5    9.86    0.80
   2  -9  -5    6.61    0.84
  -2   9   5    6.35    0.74
   1  -9  -5   10.98    1.01
  -1   9   5   11.02    0.87
   0  -9  -5    0.62    0.36
   0   9   5    0.70    0.30
  -1  -9  -5   14.72    1.14
   1   9   5   15.82    0.93
  -2  -9  -5   14.54    1.12
   2   9   5   16.03    0.93
  -3  -9  -5    0.44    0.38
   3   9   5    0.67    0.29
  -4  -9  -5    7.52    0.77
  -4  -9  -5    5.81    0.77
   4   9   5    5.19    0.58
  -5  -9  -5    3.06    0.64
   5   9   5    2.53    0.50
   0 -10  -5    1.71    0.57
   0  10   5    1.69    0.47
  -1 -10  -5    6.77    0.89
   1  10   5    7.00    0.70
  -2 -10  -5    4.95    0.80
   2  10   5    5.51    0.64
  -3 -10  -5    0.14    0.37
   3  10   5    0.22    0.29
  -4 -10  -5    0.52    0.45
  -2  -8   6   14.79    1.27
   1   8  -6    1.32    0.45
  -1  -8   6    0.67    0.44
   0   8  -6    1.58    0.50
   0  -8   6    1.21    0.52
   4   7  -6   10.94    0.94
  -4  -7   6    9.49    1.03
   3   7  -6    1.51    0.44
  -3  -7   6    1.20    0.51
   2   7  -6   19.88    1.17
  -2  -7   6   22.20    1.41
   1   7  -6    0.08    0.27
  -1  -7   6   -0.07    0.26
   0   7  -6    3.92    0.58
   0  -7   6    4.53    0.72
  -1   7  -6    6.27    0.69
  -2   7  -6    4.22    0.62
   2  -7   6    4.90    0.60
  -3   7  -6    3.97    0.62
   3  -7   6    3.14    0.58
   5   6  -6    6.85    0.76
  -5  -6   6    7.74    0.90
   4   6  -6    2.73    0.54
  -4  -6   6    4.12    0.76
   3   6  -6   14.23    0.96
   2   6  -6    6.79    0.66
  -2  -6   6    5.95    0.76
   1   6  -6   17.42    1.02
  -1  -6   6   18.24    0.98
  -1  -6   6   17.50    1.16
   0   6  -6   15.53    0.97
   0  -6   6   14.31    0.86
   0  -6   6   16.17    1.09
  -1   6  -6    0.00    0.20
   1  -6   6   -0.02    0.19
  -2   6  -6    1.08    0.36
   2  -6   6    1.65    0.39
  -3   6  -6    0.81    0.35
   3  -6   6    0.31    0.26
  -4   6  -6    2.67    0.58
   4  -6   6    2.80    0.57
  -6  -5   6    0.40    0.38
   5   5  -6    0.13    0.28
  -5  -5   6    0.20    0.34
   4   5  -6    1.47    0.42
  -4  -5   6    1.47    0.48
   3   5  -6   20.40    1.06
  -3  -5   6   19.26    1.22
  -3  -5   6   20.31    1.07
   2   5  -6    8.09    0.67
  -2  -5   6    7.58    0.66
  -2  -5   6    8.74    0.84
   1   5  -6   31.97    1.30
  -1  -5   6   31.06    1.45
  -1  -5   6   30.80    1.23
   0   5  -6   13.77    0.87
   0  -5   6   16.69    0.88
   0  -5   6   15.48    1.00
  -1   5  -6    6.26    0.60
   1  -5   6    5.80    0.63
   1  -5   6    5.35    0.52
  -2   5  -6   -0.15    0.17
   2  -5   6    0.05    0.17
  -3   5  -6    0.23    0.22
   3  -5   6    0.29    0.24
  -4   5  -6    1.29    0.39
   4  -5   6    1.30    0.41
  -5   5  -6    2.28    0.55
   5  -5   6    2.47    0.56
   6   4  -6    0.45    0.46
  -5  -4   6    4.08    0.64
  -5  -4   6    5.04    0.63
   4   4  -6    0.15    0.22
  -4  -4   6    0.16    0.23
  -4  -4   6   -0.05    0.22
   3   4  -6    1.38    0.36
  -3  -4   6    1.49    0.39
  -3  -4   6    1.83    0.40
   2   4  -6    5.02    0.51
  -2  -4   6    5.38    0.63
  -2  -4   6    5.41    0.53
   1   4  -6    2.41    0.41
  -1  -4   6    3.12    0.49
  -1  -4   6    1.77    0.36
   0   4  -6    3.40    0.44
   0  -4   6    3.61    0.51
   0  -4   6    3.07    0.40
  -1   4  -6    0.69    0.26
   1  -4   6    0.78    0.31
   1  -4   6    0.72    0.25
  -2   4  -6   -0.07    0.15
   2  -4   6    0.16    0.17
  -3   4  -6    1.80    0.39
   3  -4   6    2.39    0.45
  -4   4  -6    9.04    0.76
   4  -4   6    9.61    0.80
  -5   4  -6    0.56    0.32
   5  -4   6    0.31    0.30
  -6   4  -6    0.57    0.34
   7   3  -6   14.61    1.37
  -7  -3   6   15.17    1.14
   6   3  -6    2.94    0.76
  -6  -3   6    3.88    0.65
   5   3  -6    5.34    0.76
  -5  -3   6    5.42    0.64
   4   3  -6    0.28    0.23
  -4  -3   6    0.34    0.28
  -4  -3   6    0.07    0.19
   3   3  -6    1.23    0.31
  -3  -3   6    0.99    0.33
  -3  -3   6    1.48    0.35
   2   3  -6    0.04    0.15
  -2  -3   6   -0.09    0.16
  -2  -3   6    0.01    0.17
   1   3  -6    0.73    0.24
  -1  -3   6    0.16    0.18
  -1  -3   6    0.59    0.26
   0   3  -6  123.00    2.40
   0  -3   6  118.33    2.61
   0  -3   6  119.61    2.41
  -1   3  -6   28.07    1.09
   1  -3   6   27.62    1.13
   1  -3   6   26.97    1.06
  -2   3  -6   39.36    1.36
   2  -3   6   41.36    1.33
  -3   3  -6    0.42    0.23
   3  -3   6    0.64    0.24
  -4   3  -6    0.72    0.26
   4  -3   6    1.27    0.36
  -5   3  -6    5.31    0.60
   5  -3   6    5.69    0.65
  -6   3  -6    4.39    0.61
   6  -3   6    4.38    0.64
   7   2  -6   15.35    1.35
  -7  -2   6   16.37    1.19
   6   2  -6   15.99    1.30
  -6  -2   6   14.26    1.02
   5   2  -6    4.82    0.76
  -5  -2   6    6.33    0.67
   4   2  -6    0.55    0.34
  -4  -2   6    1.10    0.33
   3   2  -6   28.32    1.43
   3   2  -6   29.55    1.02
  -3  -2   6   29.15    1.19
   2   2  -6    4.25    0.41
  -2  -2   6    2.30    0.44
  -2  -2   6    2.40    0.41
   1   2  -6    5.38    0.45
  -1  -2   6    5.65    0.56
  -1  -2   6    6.55    0.54
   0   2  -6   82.36    1.81
   0  -2   6   85.49    1.93
   0  -2   6   85.40    2.06
  -1   2  -6    0.55    0.22
   1  -2   6    0.69    0.24
   1  -2   6    0.43    0.19
  -2   2  -6   25.73    1.03
   2  -2   6   25.76    1.00
  -3   2  -6    7.73    0.61
   3  -2   6    8.16    0.62
  -4   2  -6    6.54    0.61
   4  -2   6    6.12    0.59
  -5   2  -6    3.49    0.50
   5  -2   6    4.22    0.55
  -6   2  -6    1.98    0.49
   6  -2   6    1.65    0.46
  -7   2  -6    3.05    0.60
   7   1  -6    1.04    0.54
  -7  -1   6    0.53    0.37
   6   1  -6    8.39    0.97
  -6  -1   6   11.15    0.92
   5   1  -6    0.05    0.31
  -5  -1   6    0.18    0.23
   4   1  -6   10.35    0.91
  -4  -1   6   10.43    0.78
   3   1  -6   28.46    1.42
  -3  -1   6   28.39    1.19
   2   1  -6   10.92    0.57
   2   1  -6   11.78    0.89
  -2  -1   6   10.43    0.69
   1   1  -6   42.09    1.57
   1   1  -6   42.67    1.14
  -1  -1   6   41.17    1.32
   0   1  -6    0.09    0.20
   0   1  -6    0.13    0.14
   0  -1   6    0.62    0.20
  -1   1  -6   15.50    0.86
  -1   1  -6   16.29    0.74
   1  -1   6   14.97    0.74
  -2   1  -6    1.44    0.31
  -2   1  -6    1.90    0.35
   2  -1   6    1.06    0.24
  -3   1  -6   53.69    1.57
   3  -1   6   52.93    1.50
  -4   1  -6   50.25    1.60
   4  -1   6   50.51    1.58
  -5   1  -6    5.66    0.58
   5  -1   6    4.85    0.55
  -6   1  -6    6.68    0.67
  -6   1  -6    5.64    0.60
   6  -1   6    6.38    0.67
  -7   1  -6    2.71    0.59
  -7   1  -6    1.40    0.45
   7  -1   6    1.59    0.50
  -7   0   6    0.42    0.35
   6   0  -6   12.17    1.09
  -6   0   6    8.14    0.80
   5   0  -6    0.02    0.33
  -5   0   6    0.18    0.25
   4   0  -6   65.35    2.22
  -4   0   6   59.26    1.87
   3   0  -6   19.33    1.15
  -3   0   6   19.36    0.97
   2   0  -6    1.92    0.43
   2   0  -6    2.74    0.28
  -2   0   6    2.70    0.37
   1   0  -6    7.01    0.64
   1   0  -6    6.85    0.42
  -1   0   6    7.14    0.54
   0   0  -6    3.82    0.47
   0   0  -6    2.33    0.28
   0   0   6    3.22    0.36
  -1   0  -6    7.09    0.49
  -1   0  -6    6.87    0.57
   1   0   6    6.64    0.49
  -2   0  -6    4.75    0.45
  -2   0  -6    3.44    0.38
   2   0   6    3.86    0.39
   2   0   6    4.65    0.32
  -3   0  -6   17.00    0.85
   3   0   6   16.79    0.79
   3   0   6   18.60    0.75
  -4   0  -6   12.27    0.78
   4   0   6   12.81    0.72
   4   0   6   12.06    0.74
  -5   0  -6    0.17    0.22
   5   0   6    0.39    0.23
   5   0   6    0.42    0.27
  -6   0  -6    0.22    0.24
   6   0   6    0.47    0.27
   6   0   6    0.08    0.27
  -7   0  -6   -0.13    0.25
   7   0   6   -0.09    0.26
   7   0   6    0.03    0.32
   6  -1  -6    3.57    0.71
  -6   1   6    2.65    0.55
   5  -1  -6    0.12    0.28
  -5   1   6    0.12    0.20
   4  -1  -6    8.58    0.81
  -4   1   6    7.93    0.68
   3  -1  -6    1.79    0.45
  -3   1   6    2.06    0.39
   2  -1  -6    0.26    0.23
  -2   1   6    0.30    0.15
  -2   1   6    0.10    0.15
   1  -1  -6    6.88    0.62
   1  -1  -6    7.71    0.43
  -1   1   6    7.31    0.38
  -1   1   6    8.03    0.56
   0  -1  -6    1.48    0.23
   0  -1  -6    1.43    0.34
   0   1   6    1.96    0.29
   0   1   6    1.28    0.19
  -1  -1  -6    2.92    0.33
  -1  -1  -6    3.28    0.40
   1   1   6    3.36    0.34
   1   1   6    3.26    0.26
  -2  -1  -6    0.07    0.15
  -2  -1  -6    0.16    0.13
   2   1   6    0.31    0.15
   2   1   6    0.52    0.16
  -3  -1  -6    3.88    0.42
   3   1   6    4.59    0.40
   3   1   6    4.64    0.41
  -4  -1  -6    0.12    0.17
   4   1   6    0.20    0.16
   4   1   6    0.25    0.21
  -5  -1  -6    0.35    0.26
   5   1   6    0.42    0.26
   5   1   6    0.17    0.21
  -6  -1  -6   10.71    0.83
   6   1   6   12.62    0.85
   6   1   6   11.29    0.85
  -7  -1  -6    2.88    0.57
   7   1   6    1.32    0.45
   7   1   6    1.33    0.44
   8   1   6    6.75    0.81
   6  -2  -6    2.93    0.64
  -6   2   6    2.92    0.58
   5  -2  -6    1.26    0.44
  -5   2   6    1.01    0.34
  -5   2   6    1.01    0.34
   4  -2  -6   27.21    1.39
  -4   2   6   25.09    1.21
  -4   2   6   27.53    1.08
   3  -2  -6    2.35    0.47
  -3   2   6    3.18    0.44
  -3   2   6    4.61    0.43
   2  -2  -6   21.27    1.12
  -2   2   6   20.95    0.95
  -2   2   6   22.59    0.80
   1  -2  -6   34.52    1.36
  -1   2   6   35.24    0.92
  -1   2   6   35.33    1.16
   0  -2  -6    0.13    0.16
   0  -2  -6    0.15    0.12
   0   2   6    0.16    0.12
   0   2   6   -0.09    0.08
  -1  -2  -6    0.36    0.20
  -1  -2  -6    0.28    0.16
   1   2   6    0.24    0.14
   1   2   6    0.29    0.13
  -2  -2  -6   36.18    1.17
  -2  -2  -6   39.36    1.17
   2   2   6   39.34    0.98
   2   2   6   37.70    1.10
  -3  -2  -6    0.64    0.22
   3   2   6    1.16    0.25
   3   2   6    1.09    0.24
  -4  -2  -6   71.68    1.92
   4   2   6   73.79    1.75
   4   2   6   70.38    1.65
  -5  -2  -6    2.24    0.44
   5   2   6    2.58    0.39
   5   2   6    2.40    0.44
  -6  -2  -6    4.01    0.56
   6   2   6    4.10    0.56
   6   2   6    4.24    0.52
  -7  -2  -6    0.78    0.36
   7   2   6    0.57    0.33
   6  -3  -6   -0.20    0.35
  -6   3   6    0.08    0.31
  -6   3   6    0.15    0.28
   5  -3  -6    4.50    0.69
  -5   3   6    4.54    0.55
  -5   3   6    5.51    0.65
   4  -3  -6   24.90    1.34
  -4   3   6   25.87    1.10
  -4   3   6   22.68    1.18
   3  -3  -6   78.05    2.33
  -3   3   6   80.43    2.08
  -3   3   6   80.10    1.85
   2  -3  -6   29.56    1.34
  -2   3   6   32.31    1.20
  -2   3   6   29.89    1.00
   1  -3  -6    5.48    0.57
  -1   3   6    6.26    0.50
  -1   3   6    5.58    0.42
   0  -3  -6    4.47    0.33
   0  -3  -6    4.40    0.50
   0   3   6    4.80    0.37
   0   3   6    4.24    0.40
  -1  -3  -6    8.44    0.63
  -1  -3  -6    8.98    0.51
   1   3   6    9.32    0.55
   1   3   6    9.73    0.50
  -2  -3  -6    3.11    0.40
  -2  -3  -6    3.11    0.36
   2   3   6    2.92    0.33
   2   3   6    2.83    0.30
  -3  -3  -6    2.66    0.37
   3   3   6    1.95    0.29
   3   3   6    2.64    0.31
  -4  -3  -6  102.22    2.34
   4   3   6  104.06    1.97
   4   3   6  100.50    2.09
  -5  -3  -6   14.02    0.90
   5   3   6   12.82    0.80
  -6  -3  -6    2.58    0.51
   6   3   6    2.37    0.47
  -7  -3  -6   10.98    0.93
   7   3   6   11.98    0.93
   6  -4  -6   17.34    1.28
   6  -4  -6   16.55    1.41
  -6   4   6   20.10    1.21
   5  -4  -6    0.46    0.41
  -5   4   6    1.04    0.37
  -5   4   6    0.78    0.35
   4  -4  -6    6.24    0.73
  -4   4   6    3.49    0.50
  -4   4   6    6.06    0.66
   3  -4  -6    3.72    0.57
  -3   4   6    3.92    0.46
  -3   4   6    4.38    0.52
   2  -4  -6    8.60    0.75
  -2   4   6    9.73    0.62
  -2   4   6    9.30    0.65
   1  -4  -6    4.32    0.54
  -1   4   6    4.02    0.43
  -1   4   6    3.70    0.38
   0  -4  -6   31.11    1.29
   0   4   6   29.73    0.96
   0   4   6   31.16    1.03
  -1  -4  -6   82.46    2.10
  -1  -4  -6   81.06    1.66
   1   4   6   83.49    1.68
   1   4   6   81.97    1.70
  -2  -4  -6    4.30    0.46
  -2  -4  -6    5.22    0.45
   2   4   6    4.37    0.39
   2   4   6    5.25    0.41
  -3  -4  -6   60.46    1.65
  -3  -4  -6   61.33    1.57
   3   4   6   58.70    1.45
  -4  -4  -6    5.41    0.54
   4   4   6    5.69    0.49
  -5  -4  -6    0.18    0.26
   5   4   6    0.04    0.18
  -6  -4  -6    2.44    0.51
   6   4   6    2.79    0.49
  -7  -4  -6    7.03    0.76
   7   4   6    7.35    0.75
   5  -5  -6    6.92    0.85
   5  -5  -6    5.72    0.91
  -5   5   6    6.87    0.79
  -5   5   6    7.81    0.77
   4  -5  -6   20.48    1.30
  -4   5   6   21.57    1.18
  -4   5   6   20.52    1.12
   3  -5  -6    0.53    0.36
  -3   5   6    0.02    0.19
  -3   5   6   -0.03    0.19
   2  -5  -6   10.21    0.87
  -2   5   6   11.89    0.76
  -2   5   6   12.54    0.75
   1  -5  -6    6.06    0.65
  -1   5   6    5.78    0.50
  -1   5   6    5.37    0.49
   0  -5  -6   18.55    1.05
   0   5   6   19.51    0.82
   0   5   6   18.19    0.80
  -1  -5  -6    5.66    0.58
   1   5   6    6.43    0.49
  -2  -5  -6    2.24    0.34
  -2  -5  -6    0.99    0.31
   2   5   6    1.83    0.32
  -3  -5  -6   13.38    0.78
  -3  -5  -6   13.97    0.79
   3   5   6   13.09    0.70
  -4  -5  -6    0.01    0.21
   4   5   6    0.02    0.16
  -5  -5  -6    0.06    0.24
   5   5   6    0.08    0.18
  -6  -5  -6    0.36    0.31
   6   5   6    0.39    0.25
  -7  -5  -6    0.60    0.40
   7   5   6    0.81    0.37
   5  -6  -6    6.84    0.86
   5  -6  -6    7.23    1.00
  -5   6   6    7.28    0.81
   4  -6  -6   11.27    0.98
   4  -6  -6    9.66    1.02
  -4   6   6   10.93    0.88
   3  -6  -6    5.62    0.72
  -3   6   6    4.39    0.56
  -3   6   6    5.81    0.62
   2  -6  -6    0.47    0.33
  -2   6   6    0.32    0.24
  -2   6   6    0.40    0.24
   1  -6  -6    2.24    0.47
  -1   6   6    2.72    0.40
   0  -6  -6    3.05    0.55
   0   6   6    2.72    0.37
  -1  -6  -6    0.29    0.24
   1   6   6    0.21    0.17
  -2  -6  -6   17.74    0.85
  -2  -6  -6   17.64    0.99
   2   6   6   18.69    0.86
  -3  -6  -6    7.86    0.62
  -3  -6  -6    7.64    0.66
   3   6   6    7.07    0.57
  -4  -6  -6    0.06    0.20
   4   6   6    0.02    0.17
  -5  -6  -6    1.25    0.39
   5   6   6    1.44    0.34
  -6  -6  -6    2.44    0.54
   6   6   6    3.24    0.48
   4  -7  -6    2.50    0.61
  -4   7   6    4.22    0.63
   3  -7  -6    0.14    0.32
  -3   7   6   -0.02    0.25
   2  -7  -6    3.73    0.61
  -2   7   6    3.05    0.52
   1  -7  -6    0.90    0.35
  -1   7   6    0.93    0.30
   0  -7  -6   15.21    1.02
   0   7   6   14.97    0.85
  -1  -7  -6   13.18    0.95
   1   7   6   13.17    0.77
  -2  -7  -6    0.17    0.25
   2   7   6   -0.03    0.17
  -3  -7  -6   22.03    1.17
  -3  -7  -6   23.87    1.08
   3   7   6   21.06    0.99
  -4  -7  -6    0.64    0.32
   4   7   6    0.83    0.29
  -5  -7  -6    0.18    0.28
   5   7   6    0.19    0.23
  -6  -7  -6    3.65    0.66
   6   7   6    4.43    0.57
   3  -8  -6    2.52    0.63
  -3   8   6    1.08    0.42
   2  -8  -6   -0.04    0.26
  -2   8   6    0.16    0.26
   1  -8  -6   18.81    1.24
  -1   8   6   18.52    1.06
   0  -8  -6   36.82    1.70
   0   8   6   39.09    1.46
  -1  -8  -6   21.93    1.29
   1   8   6   19.10    0.99
  -2  -8  -6    6.06    0.72
   2   8   6    8.13    0.66
  -3  -8  -6    0.71    0.34
   3   8   6    0.27    0.24
  -4  -8  -6    2.47    0.51
   4   8   6    1.80    0.41
  -5  -8  -6    1.17    0.41
   5   8   6    0.72    0.34
   1  -9  -6    4.00    0.74
  -1   9   6    4.16    0.61
   0  -9  -6   15.28    1.19
   0   9   6   16.25    1.01
  -1  -9  -6    6.83    0.83
   1   9   6    7.69    0.69
  -2  -9  -6   20.17    1.34
   2   9   6   21.53    1.10
  -3  -9  -6    1.91    0.55
   3   9   6    1.66    0.40
  -4  -9  -6    1.44    0.45
   4   9   6    0.93    0.36
  -5  -9  -6    9.68    0.92
  -3 -10  -6    1.52    0.58
   2   7  -7    6.82    0.76
  -2  -7   7    7.65    0.95
   1   7  -7   19.08    1.21
  -1  -7   7   20.17    1.40
   0   7  -7   -0.16    0.27
   0  -7   7   -0.28    0.33
   2  -7   7    7.51    0.78
   4   6  -7   10.27    0.89
  -4  -6   7   12.93    1.14
   3   6  -7    8.94    0.81
  -3  -6   7    6.02    0.83
   2   6  -7   22.85    1.24
  -2  -6   7   25.60    1.51
   1   6  -7    6.24    0.69
  -1  -6   7    6.06    0.78
  -1  -6   7    6.80    0.68
   0   6  -7   -0.04    0.25
   0  -6   7   -0.31    0.27
   0  -6   7    0.10    0.23
  -1   6  -7   -0.04    0.22
   1  -6   7    0.26    0.24
  -2   6  -7    2.56    0.56
   2  -6   7    1.35    0.38
  -3   6  -7    0.11    0.28
   3  -6   7    0.37    0.28
  -5  -5   7    1.11    0.46
   4   5  -7    0.07    0.26
  -4  -5   7    0.19    0.30
   3   5  -7   -0.11    0.23
  -3  -5   7    0.27    0.29
  -3  -5   7    0.05    0.25
   2   5  -7   13.13    0.89
  -2  -5   7   11.26    0.98
  -2  -5   7   13.07    0.90
   1   5  -7    2.03    0.45
  -1  -5   7    3.74    0.67
  -1  -5   7    3.33    0.48
   0   5  -7    6.66    0.65
   0  -5   7    6.20    0.73
   0  -5   7    7.45    0.67
  -1   5  -7   16.37    0.99
   1  -5   7   15.12    0.94
  -2   5  -7   -0.10    0.18
   2  -5   7    0.29    0.24
  -3   5  -7    0.58    0.33
   3  -5   7    0.77    0.33
  -4   5  -7    1.88    0.49
   4  -5   7    1.27    0.43
   5   4  -7    0.20    0.41
  -5  -4   7    0.02    0.27
  -4  -4   7    5.15    0.71
  -4  -4   7    4.72    0.62
   3   4  -7    0.25    0.28
  -3  -4   7    0.11    0.23
  -3  -4   7    0.07    0.27
   2   4  -7   36.02    1.37
  -2  -4   7   34.49    1.41
  -2  -4   7   34.36    1.57
   1   4  -7   11.57    0.80
  -1  -4   7   13.18    0.85
  -1  -4   7   13.85    0.96
   0   4  -7    8.60    0.68
   0  -4   7    8.49    0.76
   0  -4   7    7.08    0.62
  -1   4  -7    9.08    0.71
   1  -4   7    9.12    0.77
   1  -4   7    9.97    0.73
  -2   4  -7    0.70    0.30
   2  -4   7    1.22    0.36
  -3   4  -7    0.38    0.26
   3  -4   7   -0.01    0.17
  -4   4  -7    4.85    0.61
   4  -4   7    3.49    0.59
  -5   4  -7    0.78    0.39
   5  -4   7    0.41    0.35
   6   3  -7    4.07    0.89
  -6  -3   7    3.76    0.68
   5   3  -7    3.64    0.78
  -5  -3   7    2.69    0.56
   4   3  -7   10.66    1.06
  -4  -3   7    9.42    0.80
   3   3  -7    0.13    0.19
   3   3  -7   -0.08    0.30
  -3  -3   7    0.20    0.23
  -3  -3   7   -0.04    0.23
   2   3  -7   16.06    0.86
  -2  -3   7   15.79    0.94
  -2  -3   7   16.43    1.06
   1   3  -7    0.38    0.23
  -1  -3   7    0.64    0.30
  -1  -3   7    0.80    0.30
   0   3  -7    0.61    0.25
   0  -3   7    0.62    0.28
   0  -3   7    1.05    0.30
  -1   3  -7    3.39    0.45
   1  -3   7    3.24    0.43
   1  -3   7    3.22    0.48
  -2   3  -7    9.97    0.72
   2  -3   7   11.64    0.77
  -3   3  -7   15.12    0.95
   3  -3   7   17.05    0.94
  -4   3  -7    0.45    0.27
   4  -3   7    0.40    0.25
  -5   3  -7    5.51    0.66
   5  -3   7    5.67    0.68
   6   2  -7    0.70    0.48
  -6  -2   7    0.97    0.42
   5   2  -7   19.57    1.42
  -5  -2   7   18.86    1.17
   4   2  -7    1.50    0.54
  -4  -2   7    1.06    0.33
   3   2  -7    0.89    0.42
  -3  -2   7    0.28    0.22
   2   2  -7   12.78    1.01
   2   2  -7   12.86    0.72
  -2  -2   7   10.79    0.77
   1   2  -7    0.56    0.22
   1   2  -7    0.66    0.35
  -1  -2   7    0.55    0.25
   0   2  -7    5.28    0.63
   0   2  -7    5.55    0.50
   0  -2   7    5.40    0.53
  -1   2  -7    5.68    0.52
  -1   2  -7    6.63    0.65
   1  -2   7    6.69    0.56
  -2   2  -7   11.81    0.76
   2  -2   7   11.35    0.73
  -3   2  -7   51.31    1.65
   3  -2   7   50.76    1.59
  -4   2  -7    0.24    0.23
   4  -2   7   -0.06    0.17
  -5   2  -7    1.12    0.37
   5  -2   7    1.80    0.44
  -6   2  -7   11.30    0.94
   6  -2   7   10.72    0.91
   6   1  -7   -0.13    0.42
  -6  -1   7   -0.05    0.26
   5   1  -7   14.08    1.21
  -5  -1   7   13.25    1.00
   4   1  -7    0.32    0.38
  -4  -1   7    0.81    0.31
   3   1  -7    0.27    0.32
  -3  -1   7    0.84    0.29
   2   1  -7    1.94    0.29
   2   1  -7    2.38    0.55
  -2  -1   7    2.57    0.40
   1   1  -7   91.54    1.91
   1   1  -7   90.53    2.54
  -1  -1   7   89.00    2.20
   0   1  -7   35.39    1.46
   0   1  -7   35.52    1.17
   0  -1   7   34.23    1.26
  -1   1  -7    0.73    0.29
  -1   1  -7    0.37    0.18
   1  -1   7    0.27    0.18
  -2   1  -7   15.98    0.85
   2  -1   7   15.86    0.83
  -3   1  -7    0.03    0.18
   3  -1   7   -0.01    0.13
  -4   1  -7    8.81    0.71
   4  -1   7    7.69    0.65
  -5   1  -7    0.79    0.33
   5  -1   7    1.33    0.38
  -6   1  -7    2.66    0.56
   6  -1   7    5.34    0.66
   6   0  -7    0.17    0.40
  -6   0   7   -0.13    0.25
   5   0  -7    0.83    0.46
  -5   0   7    1.00    0.34
   4   0  -7    0.60    0.40
  -4   0   7    0.67    0.31
   3   0  -7   27.07    1.46
  -3   0   7   28.46    1.27
   2   0  -7   12.52    0.97
  -2   0   7   12.62    0.80
   1   0  -7   14.63    0.68
   1   0  -7   13.86    0.98
  -1   0   7   15.00    0.84
   0   0  -7    5.39    0.45
   0   0  -7    3.84    0.54
   0   0   7    4.16    0.44
  -1   0  -7    2.50    0.34
  -1   0  -7    3.95    0.49
   1   0   7    2.49    0.36
  -2   0  -7   27.41    1.10
   2   0   7   26.55    1.05
  -3   0  -7    1.54    0.36
   3   0   7    1.12    0.29
  -4   0  -7    9.44    0.72
   4   0   7   10.71    0.72
  -5   0  -7   12.41    0.87
   5   0   7   12.68    0.85
  -6   0  -7    0.22    0.28
   6   0   7    0.29    0.26
  -7   0  -7    0.21    0.31
   7   0   7    0.09    0.31
   6  -1  -7    0.75    0.47
  -6   1   7    1.38    0.48
   5  -1  -7   12.78    1.12
  -5   1   7   13.13    0.99
   4  -1  -7    5.43    0.71
  -4   1   7    4.09    0.56
   3  -1  -7   21.83    1.30
  -3   1   7   23.83    1.16
   2  -1  -7   51.73    1.91
  -2   1   7   52.99    1.64
   1  -1  -7    0.24    0.26
  -1   1   7    0.49    0.22
   0  -1  -7    5.88    0.45
   0  -1  -7    6.17    0.62
   0   1   7    5.16    0.49
  -1  -1  -7    4.73    0.53
  -1  -1  -7    4.78    0.45
   1   1   7    5.39    0.48
  -2  -1  -7   14.77    0.79
  -2  -1  -7   14.89    0.81
   2   1   7   15.15    0.77
  -3  -1  -7   13.23    0.80
   3   1   7   16.35    0.81
  -4  -1  -7    0.28    0.22
   4   1   7    0.53    0.23
   4   1   7    0.65    0.26
  -5  -1  -7    0.95    0.33
   5   1   7    1.26    0.34
   5   1   7    0.65    0.30
  -6  -1  -7    0.57    0.35
   6   1   7    0.59    0.30
   6   1   7    0.39    0.34
  -7  -1  -7   -0.12    0.25
   7   1   7    0.09    0.29
   7   1   7    0.18    0.32
   6  -2  -7   -0.09    0.39
  -6   2   7   -0.03    0.31
   5  -2  -7   16.57    1.21
  -5   2   7   16.03    1.11
   4  -2  -7    0.60    0.36
  -4   2   7    0.19    0.26
   3  -2  -7   12.64    0.99
  -3   2   7   11.84    0.84
   2  -2  -7    0.01    0.22
  -2   2   7    0.13    0.18
   1  -2  -7   12.75    0.91
  -1   2   7   13.73    0.79
   0  -2  -7    6.47    0.63
   0  -2  -7    7.42    0.48
   0   2   7    7.97    0.59
   0   2   7    7.50    0.43
  -1  -2  -7    3.28    0.37
  -1  -2  -7    2.07    0.41
   1   2   7    3.04    0.38
   1   2   7    3.66    0.33
  -2  -2  -7   35.08    1.19
  -2  -2  -7   33.07    1.22
   2   2   7   34.37    0.96
   2   2   7   32.35    1.13
  -3  -2  -7   14.34    0.81
   3   2   7   12.80    0.63
   3   2   7   14.66    0.75
  -4  -2  -7    0.48    0.26
   4   2   7    0.43    0.21
   4   2   7    0.33    0.20
  -5  -2  -7    5.10    0.61
   5   2   7    6.00    0.55
   5   2   7    5.28    0.55
  -6  -2  -7    3.97    0.58
   6   2   7    2.65    0.52
   6   2   7    3.43    0.50
  -7  -2  -7    3.43    0.67
   7   2   7    3.98    0.67
   6  -3  -7    4.68    0.84
   5  -3  -7    0.06    0.35
  -5   3   7    0.58    0.34
   4  -3  -7    0.79    0.42
  -4   3   7    0.98    0.34
  -4   3   7    1.19    0.38
   3  -3  -7   11.16    0.95
  -3   3   7   11.52    0.72
  -3   3   7   10.36    0.79
   2  -3  -7    4.42    0.61
  -2   3   7    4.39    0.51
  -2   3   7    4.32    0.42
   1  -3  -7   39.61    1.60
  -1   3   7   40.03    1.13
  -1   3   7   40.51    1.36
   0  -3  -7    3.93    0.53
   0   3   7    3.78    0.36
   0   3   7    4.01    0.44
  -1  -3  -7    5.68    0.47
  -1  -3  -7    4.09    0.51
   1   3   7    4.72    0.39
   1   3   7    5.23    0.47
  -2  -3  -7   22.04    1.03
  -2  -3  -7   24.43    0.99
   2   3   7   24.26    0.96
   2   3   7   22.75    0.84
  -3  -3  -7    7.59    0.62
   3   3   7    8.52    0.54
   3   3   7    7.92    0.56
  -4  -3  -7    0.58    0.28
   4   3   7    0.11    0.19
   4   3   7    0.54    0.22
  -5  -3  -7   22.72    1.20
   5   3   7   25.15    1.10
  -6  -3  -7    1.88    0.47
   6   3   7    3.33    0.57
  -7  -3  -7   11.98    1.01
   7   3   7    7.87    0.79
   6  -4  -7    0.14    0.50
   5  -4  -7   18.29    1.32
  -5   4   7   23.44    1.36
  -5   4   7   19.92    1.14
   4  -4  -7    0.26    0.35
  -4   4   7    0.95    0.35
  -4   4   7    0.08    0.23
   3  -4  -7   10.17    0.91
  -3   4   7    9.81    0.71
  -3   4   7    9.24    0.77
   2  -4  -7    8.79    0.84
  -2   4   7   10.09    0.67
  -2   4   7   10.23    0.74
   1  -4  -7    0.03    0.21
  -1   4   7    0.26    0.18
  -1   4   7    0.15    0.16
   0  -4  -7   17.57    1.04
   0   4   7   18.22    0.85
   0   4   7   17.85    0.77
  -1  -4  -7    0.93    0.32
   1   4   7    1.35    0.29
   1   4   7    1.10    0.26
  -2  -4  -7   12.04    0.70
  -2  -4  -7   11.79    0.79
   2   4   7   12.47    0.68
   2   4   7   12.00    0.64
  -3  -4  -7    8.31    0.65
   3   4   7    9.65    0.61
  -4  -4  -7   33.90    1.37
   4   4   7   31.91    1.14
  -5  -4  -7    0.66    0.33
   5   4   7    0.59    0.26
  -6  -4  -7    1.47    0.46
   6   4   7    2.47    0.48
  -7  -4  -7    1.30    0.44
   7   4   7    1.41    0.45
   5  -5  -7   11.60    1.15
  -5   5   7   10.39    0.97
  -5   5   7   11.74    0.95
   4  -5  -7    4.32    0.78
  -4   5   7    6.30    0.73
  -4   5   7    3.72    0.56
   3  -5  -7   24.16    1.41
  -3   5   7   27.12    1.21
  -3   5   7   24.98    1.24
   2  -5  -7    0.04    0.27
  -2   5   7   -0.06    0.21
  -2   5   7   -0.06    0.20
   1  -5  -7    2.93    0.59
  -1   5   7    4.42    0.49
  -1   5   7    3.27    0.41
   0  -5  -7    0.77    0.34
   0   5   7    0.71    0.24
   0   5   7    0.92    0.27
  -1  -5  -7   20.21    1.10
   1   5   7   20.29    0.87
  -2  -5  -7   13.45    0.76
  -2  -5  -7   14.78    0.91
   2   5   7   13.22    0.72
  -3  -5  -7   20.02    0.99
   3   5   7   20.72    0.92
  -4  -5  -7   36.86    1.45
   4   5   7   36.10    1.26
  -5  -5  -7    0.22    0.29
   5   5   7    0.41    0.25
  -6  -5  -7    3.12    0.59
   6   5   7    4.09    0.55
   4  -6  -7    3.15    0.70
  -4   6   7    1.98    0.52
  -4   6   7    2.02    0.51
   3  -6  -7   18.86    1.30
  -3   6   7   20.42    1.16
  -3   6   7   18.72    1.08
   2  -6  -7    0.51    0.35
  -2   6   7    1.57    0.41
   1  -6  -7    9.15    0.84
  -1   6   7   10.11    0.72
   0  -6  -7   28.25    1.39
   0   6   7   29.81    1.14
  -1  -6  -7   13.75    0.96
   1   6   7   14.61    0.79
  -2  -6  -7    8.48    0.74
   2   6   7    8.68    0.63
  -3  -6  -7    1.21    0.36
  -3  -6  -7    0.82    0.30
   3   6   7    1.75    0.36
  -4  -6  -7    0.12    0.28
   4   6   7    0.15    0.18
  -5  -6  -7   -0.17    0.23
   5   6   7   -0.09    0.20
  -6  -6  -7   10.78    0.94
   6   6   7    9.05    0.76
   3  -7  -7    3.42    0.69
  -3   7   7    3.53    0.63
   2  -7  -7    0.31    0.31
  -2   7   7    0.24    0.26
   1  -7  -7   18.37    1.23
  -1   7   7   17.60    1.00
   0  -7  -7    0.46    0.30
   0   7   7    0.14    0.20
  -1  -7  -7   14.83    1.05
   1   7   7   13.88    0.84
  -2  -7  -7    2.70    0.55
   2   7   7    1.39    0.35
  -3  -7  -7    7.03    0.73
   3   7   7    7.06    0.62
  -4  -7  -7    2.03    0.48
   4   7   7    2.01    0.42
  -5  -7  -7    0.19    0.28
   5   7   7    0.31    0.27
  -6  -7  -7    9.97    0.95
   2  -8  -7    6.05    0.82
  -2   8   7    6.43    0.73
   1  -8  -7    4.86    0.74
  -1   8   7    5.63    0.64
   0  -8  -7    0.16    0.30
   0   8   7    0.21    0.26
  -1  -8  -7   23.11    1.38
   1   8   7   25.29    1.16
  -2  -8  -7    7.94    0.84
   2   8   7    8.98    0.72
  -3  -8  -7    1.33    0.44
   3   8   7    0.76    0.32
  -4  -8  -7    0.01    0.30
   4   8   7    0.11    0.26
  -5  -8  -7    0.40    0.40
   0  -9  -7    0.53    0.41
   0   9   7    0.16    0.27
  -1  -9  -7    7.53    0.90
   1   9   7    6.51    0.65
  -2  -9  -7    8.89    0.95
   2   9   7    8.23    0.77
  -3  -9  -7    2.30    0.60
   3   9   7    2.37    0.49
   3   6  -8    3.24    0.65
   2   6  -8    5.26    0.70
  -2  -6   8    4.77    0.79
   1   6  -8   16.97    1.13
  -1  -6   8   16.12    1.24
  -1  -6   8   15.29    1.06
   0   6  -8    5.50    0.68
   0  -6   8    7.07    0.76
   1  -6   8    3.03    0.58
   3   5  -8    7.27    0.75
  -3  -5   8    6.45    0.75
  -3  -5   8    6.61    0.83
   2   5  -8    6.56    0.69
  -2  -5   8    5.94    0.69
  -2  -5   8    9.24    0.94
   1   5  -8    5.56    0.64
  -1  -5   8    6.62    0.71
  -1  -5   8    5.81    0.77
   0   5  -8    0.49    0.31
   0  -5   8    0.31    0.27
   0  -5   8    0.48    0.33
  -1   5  -8    3.93    0.56
   1  -5   8    5.00    0.60
  -2   5  -8    6.82    0.74
   2  -5   8    8.28    0.77
   3  -5   8    2.17    0.50
  -5  -4   8   15.48    1.17
   4   4  -8    0.18    0.41
  -4  -4   8    0.79    0.38
   3   4  -8   23.48    1.17
   3   4  -8   23.55    1.57
  -3  -4   8   22.95    1.28
  -3  -4   8   22.74    1.42
   2   4  -8    0.26    0.29
  -2  -4   8    0.38    0.26
  -2  -4   8    0.30    0.29
   1   4  -8   19.30    1.04
  -1  -4   8   16.82    1.13
  -1  -4   8   17.32    1.06
   0   4  -8    0.33    0.26
   0  -4   8   -0.03    0.19
   0  -4   8   -0.01    0.27
  -1   4  -8    7.69    0.72
   1  -4   8    8.66    0.74
  -2   4  -8   15.50    1.00
   2  -4   8   16.19    1.01
  -3   4  -8    2.17    0.53
   3  -4   8    2.52    0.52
  -4   4  -8   24.24    1.35
   4  -4   8   24.00    1.30
   5   3  -8    0.46    0.52
  -5  -3   8    0.31    0.35
   4   3  -8    2.33    0.68
  -4  -3   8    2.14    0.52
   3   3  -8   16.14    1.30
  -3  -3   8   16.85    1.08
   2   3  -8   -0.02    0.23
   2   3  -8    0.31    0.38
  -2  -3   8    0.23    0.26
   1   3  -8   28.14    1.20
   1   3  -8   26.46    1.50
  -1  -3   8   28.29    1.32
   0   3  -8    2.09    0.41
   0   3  -8    1.51    0.48
   0  -3   8    0.90    0.30
  -1   3  -8   11.63    0.83
   1  -3   8   10.85    0.80
  -2   3  -8    0.15    0.24
   2  -3   8    0.05    0.18
  -3   3  -8    1.07    0.38
   3  -3   8    0.32    0.25
  -4   3  -8    4.63    0.61
   4  -3   8    3.90    0.54
   5   2  -8    0.10    0.46
  -5  -2   8    0.33    0.31
   4   2  -8    8.89    1.03
  -4  -2   8    9.13    0.83
   3   2  -8   10.40    1.02
  -3  -2   8   12.01    0.90
   2   2  -8    0.03    0.27
  -2  -2   8    0.30    0.23
   1   2  -8    6.27    0.79
   1   2  -8    5.14    0.53
  -1  -2   8    5.74    0.60
   0   2  -8    0.43    0.25
   0   2  -8    0.90    0.39
   0  -2   8    0.83    0.29
  -1   2  -8    1.50    0.47
  -1   2  -8    1.66    0.38
   1  -2   8    1.93    0.40
  -2   2  -8    7.54    0.67
   2  -2   8    9.13    0.72
  -3   2  -8    6.67    0.65
   3  -2   8    5.85    0.60
  -4   2  -8   14.30    0.98
   4  -2   8   15.41    0.96
  -5   2  -8    0.14    0.28
   5  -2   8   -0.11    0.22
   5   1  -8    1.01    0.53
  -5  -1   8    2.15    0.54
   4   1  -8   18.99    1.42
  -4  -1   8   20.14    1.22
   3   1  -8    8.46    0.92
  -3  -1   8    6.54    0.69
   2   1  -8    0.00    0.30
  -2  -1   8    0.13    0.21
   1   1  -8   -0.09    0.24
   1   1  -8   -0.08    0.18
  -1  -1   8   -0.07    0.14
   0   1  -8   27.13    1.08
   0   1  -8   27.12    1.39
   0  -1   8   24.09    1.14
  -1   1  -8   11.21    0.88
  -1   1  -8   11.74    0.77
   1  -1   8   12.03    0.80
  -2   1  -8    1.69    0.37
   2  -1   8    1.91    0.39
  -3   1  -8    7.56    0.70
   3  -1   8    7.90    0.67
  -4   1  -8    3.22    0.51
   4  -1   8    3.33    0.47
  -5   1  -8    1.02    0.39
   5  -1   8    1.00    0.34
   6  -1   8   -0.06    0.27
   5   0  -8    0.52    0.45
  -5   0   8    0.36    0.30
   4   0  -8    4.71    0.77
  -4   0   8    3.90    0.60
   3   0  -8    5.35    0.74
  -3   0   8    7.12    0.70
   2   0  -8   -0.02    0.23
  -2   0   8   -0.09    0.18
   1   0  -8    3.58    0.58
  -1   0   8    5.76    0.58
   0   0  -8   12.94    0.96
   0   0  -8   13.72    0.77
   0   0   8   12.07    0.80
  -1   0  -8   12.02    0.89
  -1   0  -8   11.70    0.73
   1   0   8   12.66    0.80
  -2   0  -8   16.01    0.91
   2   0   8   16.15    0.89
  -3   0  -8   14.15    0.89
   3   0   8   14.73    0.87
  -4   0  -8   -0.01    0.22
   4   0   8    0.07    0.18
  -5   0  -8    0.16    0.25
   5   0   8    0.06    0.21
  -6   0  -8    5.24    0.68
   6   0   8    5.45    0.63
   5  -1  -8    7.07    0.95
  -5   1   8    7.05    0.78
   4  -1  -8    1.59    0.54
  -4   1   8    2.02    0.48
   3  -1  -8   -0.05    0.28
  -3   1   8    0.08    0.23
   2  -1  -8   -0.14    0.27
  -2   1   8   -0.10    0.15
   1  -1  -8   88.54    2.59
  -1   1   8   86.51    2.26
   0  -1  -8   10.06    0.65
   0  -1  -8   10.19    0.85
   0   1   8   10.85    0.77
  -1  -1  -8   49.52    1.47
  -1  -1  -8   50.94    1.77
   1   1   8   49.57    1.59
  -2  -1  -8    1.08    0.32
   2   1   8    0.79    0.25
  -3  -1  -8   19.32    1.02
   3   1   8   17.86    0.93
  -4  -1  -8    2.31    0.46
   4   1   8    4.28    0.49
  -5  -1  -8   -0.06    0.22
   5   1   8   -0.01    0.19
  -6  -1  -8   10.99    0.95
   6   1   8   13.08    0.91
   7   1   8    0.10    0.30
   5  -2  -8    0.55    0.41
  -5   2   8    0.33    0.31
   4  -2  -8   37.52    1.87
  -4   2   8   36.54    1.63
   3  -2  -8    0.42    0.33
  -3   2   8    0.15    0.26
   2  -2  -8    2.36    0.56
  -2   2   8    2.53    0.46
   1  -2  -8    2.73    0.56
  -1   2   8    2.46    0.45
   0  -2  -8    3.99    0.57
   0   2   8    3.71    0.45
  -1  -2  -8   22.47    0.96
  -1  -2  -8   22.45    1.18
   1   2   8   21.98    1.03
  -2  -2  -8    0.42    0.26
   2   2   8    0.92    0.27
  -3  -2  -8   24.09    1.11
   3   2   8   24.35    1.06
  -4  -2  -8    3.22    0.56
   4   2   8    2.59    0.44
  -5  -2  -8    3.68    0.54
   5   2   8    2.57    0.45
  -6  -2  -8   -0.09    0.30
   5  -3  -8    0.05    0.40
  -5   3   8    0.08    0.32
   4  -3  -8   11.30    1.07
  -4   3   8   10.43    0.90
   3  -3  -8    1.45    0.50
  -3   3   8    0.87    0.33
   2  -3  -8    0.68    0.39
  -2   3   8    0.85    0.31
   1  -3  -8   15.68    1.10
  -1   3   8   15.27    0.91
   0  -3  -8   21.64    1.23
   0   3   8   20.23    1.01
  -1  -3  -8    4.35    0.58
   1   3   8    5.08    0.51
  -2  -3  -8    3.10    0.48
  -2  -3  -8    4.66    0.51
   2   3   8    2.83    0.37
   2   3   8    3.45    0.44
  -3  -3  -8   23.88    1.12
   3   3   8   24.29    1.05
   3   3   8   25.22    0.95
  -4  -3  -8    1.43    0.40
   4   3   8    2.24    0.38
   4   3   8    2.14    0.41
  -5  -3  -8    0.39    0.34
   5   3   8    0.52    0.27
  -6  -3  -8    0.50    0.35
   6   3   8    0.23    0.28
   7   3   8    0.26    0.38
   4  -4  -8   14.33    1.22
  -4   4   8   13.36    1.04
   3  -4  -8    0.53    0.38
  -3   4   8   -0.04    0.21
   2  -4  -8    6.33    0.76
  -2   4   8    6.76    0.67
   1  -4  -8    0.24    0.31
  -1   4   8   -0.02    0.17
  -1   4   8    0.03    0.20
   0  -4  -8    6.57    0.71
   0   4   8    5.46    0.48
   0   4   8    6.76    0.59
  -1  -4  -8    2.63    0.51
   1   4   8    2.23    0.40
   1   4   8    2.46    0.35
  -2  -4  -8    1.48    0.35
  -2  -4  -8    1.97    0.44
   2   4   8    1.33    0.29
  -3  -4  -8    1.31    0.38
   3   4   8    2.90    0.41
  -4  -4  -8    9.98    0.82
   4   4   8   10.22    0.68
  -5  -4  -8    5.46    0.67
   5   4   8    4.14    0.51
  -6  -4  -8    0.80    0.40
   6   4   8    0.20    0.25
   4  -5  -8   14.59    1.27
  -4   5   8   13.63    0.99
  -4   5   8   12.07    1.02
   3  -5  -8    6.36    0.82
  -3   5   8    7.60    0.74
  -3   5   8    6.52    0.69
   2  -5  -8   25.44    1.49
  -2   5   8   24.77    1.13
  -2   5   8   25.15    1.22
   1  -5  -8   -0.09    0.25
  -1   5   8    0.08    0.20
  -1   5   8    0.17    0.19
   0  -5  -8    0.46    0.33
   0   5   8    1.15    0.30
  -1  -5  -8   -0.03    0.27
   1   5   8   -0.08    0.16
  -2  -5  -8    0.99    0.36
   2   5   8    1.02    0.29
  -3  -5  -8    0.48    0.29
   3   5   8    0.64    0.26
  -4  -5  -8   12.99    0.92
   4   5   8   12.28    0.78
  -5  -5  -8   34.55    1.56
   5   5   8   33.49    1.33
  -6  -5  -8    5.72    0.77
   6   5   8    6.64    0.67
  -4   6   8    3.11    0.65
  -4   6   8    2.10    0.56
   3  -6  -8    0.56    0.46
  -3   6   8    1.31    0.44
   2  -6  -8   14.19    1.17
  -2   6   8   14.01    0.92
   1  -6  -8    5.41    0.74
  -1   6   8    4.82    0.56
   0  -6  -8   10.34    0.93
   0   6   8    9.70    0.71
  -1  -6  -8   17.31    1.12
   1   6   8   14.46    0.84
  -2  -6  -8    3.40    0.59
   2   6   8    2.64    0.44
   3   6   8   32.59    1.27
  -4  -6  -8    0.89    0.39
   4   6   8    1.99    0.42
  -5  -6  -8    7.19    0.75
   5   6   8    6.32    0.65
   2  -7  -8    2.22    0.62
  -2   7   8    2.54    0.53
   1  -7  -8    4.25    0.67
  -1   7   8    3.54    0.58
   0  -7  -8   25.45    1.47
   0   7   8   23.48    1.14
  -1  -7  -8    2.63    0.59
   1   7   8    1.71    0.41
  -2  -7  -8    0.13    0.30
   2   7   8   -0.18    0.20
   3   7   8    4.52    0.55
   4   7   8   11.72    0.84
  -5  -7  -8    0.44    0.39
   5   7   8    0.43    0.33
  -1   8   8    1.82    0.48
   0  -8  -8   28.30    1.61
   0   8   8   28.21    1.33
  -1  -8  -8   -0.08    0.31
   1   8   8    0.27    0.25
  -2  -8  -8    8.14    0.88
   2   8   8    8.43    0.73
   3   8   8    0.79    0.34
  -3  -9  -8    1.10    0.55
   2   5  -9    5.90    0.73
  -2  -5   9    7.77    0.84
   1   5  -9    1.91    0.52
  -1  -5   9    2.38    0.63
  -1  -5   9    2.36    0.55
   0   5  -9    6.75    0.74
   0  -5   9    7.33    0.80
   1  -5   9    3.14    0.61
  -3  -4   9    0.15    0.31
   2   4  -9   25.84    1.27
   2   4  -9   28.67    1.79
  -2  -4   9   26.86    1.45
   1   4  -9   -0.15    0.25
   1   4  -9    0.39    0.44
  -1  -4   9    0.00    0.27
   0   4  -9    0.09    0.29
   0   4  -9    0.96    0.51
   0  -4   9    0.36    0.31
  -1   4  -9    2.05    0.51
   1  -4   9    1.30    0.41
  -2   4  -9    0.91    0.40
   2  -4   9    1.88    0.49
  -4  -3   9    2.89    0.62
   3   3  -9   -0.30    0.37
  -3  -3   9    0.35    0.31
   2   3  -9   13.70    1.27
  -2  -3   9   13.48    1.01
   1   3  -9    0.18    0.27
   1   3  -9    0.11    0.40
  -1  -3   9    0.37    0.29
   0   3  -9    0.13    0.26
   0   3  -9    0.45    0.44
   0  -3   9    0.08    0.23
  -1   3  -9    0.38    0.28
   1  -3   9    0.13    0.20
  -2   3  -9   12.32    0.93
   2  -3   9   11.43    0.89
  -3   3  -9   11.48    0.92
   3  -3   9   11.97    0.94
   4   2  -9    9.25    1.13
  -4  -2   9   10.15    0.96
   3   2  -9    4.30    0.84
  -3  -2   9    3.95    0.61
   2   2  -9   21.28    1.48
  -2  -2   9   20.53    1.22
   1   2  -9    0.24    0.27
   1   2  -9    0.72    0.46
  -1  -2   9    0.44    0.28
   0   2  -9    3.28    0.48
   0   2  -9    4.01    0.76
   0  -2   9    3.85    0.55
  -1   2  -9    0.02    0.22
   1  -2   9    0.34    0.27
  -2   2  -9    0.67    0.33
   2  -2   9    0.37    0.23
  -3   2  -9    0.99    0.38
   3  -2   9    1.28    0.39
  -4   2  -9    1.27    0.43
   4  -2   9    1.06    0.37
   4   1  -9   -0.20    0.40
  -4  -1   9   -0.08    0.25
   3   1  -9    9.65    1.06
  -3  -1   9    9.11    0.84
   2   1  -9   26.38    1.61
  -2  -1   9   23.84    1.32
   1   1  -9    1.54    0.55
  -1  -1   9    0.54    0.29
   0   1  -9    9.64    0.96
   0   1  -9    9.00    0.71
   0  -1   9    9.42    0.80
  -1   1  -9    0.17    0.24
   1  -1   9    0.22    0.22
  -2   1  -9    3.65    0.53
   2  -1   9    2.92    0.46
  -3   1  -9    0.35    0.31
   3  -1   9    0.66    0.31
  -4   1  -9    0.95    0.38
   4  -1   9    1.22    0.40
   5  -1   9    4.32    0.60
   4   0  -9    0.75    0.49
  -4   0   9    0.55    0.37
   3   0  -9   15.51    1.26
  -3   0   9   17.60    1.15
   2   0  -9    8.55    0.97
  -2   0   9    9.75    0.82
   1   0  -9    3.46    0.71
  -1   0   9    4.00    0.57
   0   0  -9    8.25    0.87
   0   0   9    8.94    0.76
  -1   0  -9    0.32    0.30
  -1   0  -9    0.51    0.28
   1   0   9    0.15    0.20
  -2   0  -9    7.82    0.70
   2   0   9    6.59    0.65
  -3   0  -9   12.18    0.89
   3   0   9   13.98    0.92
  -4   0  -9    1.61    0.46
   4   0   9    2.12    0.45
  -5   0  -9    0.69    0.38
   5   0   9    0.50    0.30
   4  -1  -9    0.98    0.50
  -4   1   9    0.66    0.38
   3  -1  -9   -0.07    0.33
  -3   1   9   -0.02    0.22
   2  -1  -9    7.34    0.89
  -2   1   9    4.12    0.56
   1  -1  -9    4.41    0.71
  -1   1   9    5.00    0.62
   0  -1  -9   23.81    1.37
   0   1   9   21.65    1.15
  -1  -1  -9   11.14    0.91
  -1  -1  -9   11.81    0.78
   1   1   9    9.26    0.76
  -2  -1  -9   41.50    1.50
   2   1   9   39.05    1.50
  -3  -1  -9    0.03    0.25
   3   1   9    0.34    0.25
  -4  -1  -9    1.41    0.40
   4   1   9    1.42    0.40
  -5  -1  -9    0.08    0.29
   5   1   9    0.57    0.30
   6   1   9    0.13    0.29
   4  -2  -9   -0.24    0.38
  -4   2   9    0.18    0.32
   3  -2  -9    2.81    0.68
  -3   2   9    2.05    0.49
   2  -2  -9    0.90    0.40
  -2   2   9    1.53    0.42
   1  -2  -9   -0.19    0.30
  -1   2   9    0.50    0.29
   0  -2  -9    9.32    0.89
   0   2   9   11.82    0.85
  -1  -2  -9    1.25    0.42
   1   2   9    0.96    0.32
  -2  -2  -9   47.14    1.58
   2   2   9   43.99    1.59
  -3  -2  -9   -0.04    0.25
   3   2   9   -0.02    0.19
  -4  -2  -9    0.89    0.38
   4   2   9    0.24    0.23
  -5  -2  -9    1.71    0.53
   5   2   9    1.20    0.37
   4  -3  -9    0.21    0.41
  -4   3   9    0.03    0.29
   3  -3  -9    5.15    0.80
  -3   3   9    4.86    0.65
   2  -3  -9   30.17    1.68
  -2   3   9   33.64    1.50
   1  -3  -9    5.04    0.74
  -1   3   9    6.72    0.68
   0  -3  -9   -0.08    0.28
   0   3   9    0.23    0.24
  -1  -3  -9    2.26    0.53
   1   3   9    2.78    0.49
  -2  -3  -9    6.78    0.64
   2   3   9    6.57    0.63
  -3  -3  -9    0.42    0.33
   3   3   9    0.26    0.25
  -4  -3  -9    4.63    0.63
  -5  -3  -9    2.90    0.59
  -4   4   9    2.93    0.63
   3  -4  -9    6.90    0.90
  -3   4   9    9.43    0.87
   2  -4  -9    0.29    0.37
  -2   4   9    0.17    0.26
   1  -4  -9    3.14    0.66
  -1   4   9    4.20    0.57
   0  -4  -9   -0.17    0.28
   0   4   9    0.13    0.24
  -1  -4  -9   16.41    1.13
   1   4   9   15.97    0.95
  -3  -4  -9    0.84    0.35
  -4  -4  -9   12.33    0.94
  -5  -4  -9    0.06    0.31
   3  -5  -9    7.18    0.94
  -3   5   9    9.85    0.91
   2  -5  -9    6.68    0.89
  -2   5   9    4.92    0.65
   1  -5  -9   19.45    1.35
   0  -5  -9    0.22    0.35
  -1  -5  -9    3.87    0.68
   1   5   9    3.85    0.47
  -2  -5  -9    7.42    0.77
   2   5   9    6.76    0.60
   3   5   9    0.10    0.24
  -4  -5  -9    0.23    0.34
   4   5   9    0.01    0.25
  -5  -5  -9    0.54    0.41
   5   5   9    0.88    0.34
   2  -6  -9    5.79    0.89
   1  -6  -9    8.49    0.96
  -1   6   9    7.32    0.70
   0  -6  -9    2.25    0.60
   0   6   9    2.36    0.46
  -1  -6  -9    0.46    0.36
   1   6   9    0.54    0.28
  -2  -6  -9    0.03    0.31
   2   6   9   -0.13    0.21
   3   6   9    0.27    0.26
   4   6   9    6.78    0.66
  -5  -6  -9    7.25    0.87
   5   6   9    8.53    0.77
  -2   7   9   11.95    0.99
  -1   7   9    2.43    0.52
   0  -7  -9    2.17    0.60
   0   7   9    1.80    0.45
  -1  -7  -9    6.86    0.85
   1   7   9    5.53    0.61
  -2  -7  -9    1.89    0.55
   2   7   9    1.43    0.40
   3   7   9    3.98    0.56
   4   7   9   16.72    1.04
  -2  -8  -9    4.86    0.78
   1   4 -10    3.25    0.65
   1   3 -10    4.25    0.89
  -1  -3  10    4.13    0.71
   0   3 -10   -0.15    0.30
   0  -3  10    0.11    0.29
  -1   3 -10    3.54    0.66
   2   2 -10    6.36    1.00
  -2  -2  10    7.04    0.82
   1   2 -10   10.32    1.15
  -1  -2  10    9.71    0.91
   0   2 -10    0.09    0.32
   0   2 -10   -0.18    0.41
   0  -2  10    0.36    0.31
  -1   2 -10    0.89    0.39
   1  -2  10    1.03    0.39
  -2   2 -10    2.22    0.54
   2  -2  10    1.76    0.49
   2   1 -10    5.25    0.94
  -2  -1  10    5.05    0.70
   1   1 -10    4.76    0.88
  -1  -1  10    5.24    0.68
   0   1 -10   -0.10    0.34
   0  -1  10    0.29    0.28
  -1   1 -10   23.55    1.22
  -2   1 -10    0.34    0.33
   2  -1  10    0.08    0.24
  -3   1 -10    2.83    0.60
   3  -1  10    2.90    0.58
   3   0 -10    0.09    0.40
  -3   0  10    0.13    0.31
   2   0 -10   10.53    1.13
  -2   0  10   11.94    0.99
   1   0 -10    2.19    0.65
  -1   0  10    2.50    0.55
   0   0 -10   17.65    1.29
  -1   0 -10   15.54    0.99
   1   0  10   14.56    1.02
  -2   0 -10    0.55    0.36
   2   0  10    0.41    0.28
  -3   0 -10    4.95    0.64
   3   0  10    4.44    0.61
  -4   0 -10    0.47    0.38
   4   0  10    0.10    0.28
   3  -1 -10    0.53    0.51
  -3   1  10    0.59    0.36
   2  -1 -10    2.47    0.66
  -2   1  10    2.38    0.55
   1  -1 -10    0.35    0.44
  -1   1  10   -0.03    0.22
   0  -1 -10    1.11    0.52
   0   1  10    1.51    0.43
   1   1  10    3.19    0.57
  -2  -1 -10    0.95    0.38
   2   1  10    1.22    0.38
  -3  -1 -10    5.12    0.66
   3   1  10    3.82    0.57
  -4  -1 -10    0.09    0.34
   4   1  10    0.30    0.30
  -3   2  10    1.95    0.55
   2  -2 -10    1.06    0.48
  -2   2  10    0.32    0.31
   1  -2 -10    0.96    0.47
  -1   2  10    1.67    0.44
   0  -2 -10    1.63    0.55
   0   2  10    0.91    0.35
  -1  -2 -10    1.61    0.52
   1   2  10    2.25    0.49
   2   2  10   -0.28    0.19
  -3  -2 -10   24.00    1.28
   3   2  10   24.86    1.27
  -4  -2 -10    0.43    0.39
   4   2  10   -0.18    0.24
   2  -3 -10    0.84    0.49
  -2   3  10    0.58    0.35
   1  -3 -10   22.91    1.51
  -1   3  10   22.26    1.26
   0  -3 -10   19.44    1.35
   0   3  10   20.28    1.19
  -1  -3 -10   23.82    1.41
   1   3  10   20.13    1.14
   2   3  10    2.02    0.47
  -3  -3 -10    5.73    0.69
  -4  -3 -10   -0.12    0.33
   2  -4 -10    3.42    0.76
  -2   4  10    4.35    0.67
   1  -4 -10    2.05    0.61
  -1   4  10    2.29    0.52
   0  -4 -10    3.84    0.74
   0   4  10    3.08    0.57
  -1  -4 -10    9.04    0.96
  -4  -4 -10    5.08    0.73
  -2   5  10   11.54    0.99
   1  -5 -10   14.23    1.27
   0  -5 -10   11.13    1.11
  -1  -5 -10    0.02    0.36
   0  -6 -10   10.24    1.07
  -1  -6 -10    0.74    0.46
   2   7  10    0.87    0.41
   1   1 -11    8.11    1.09
   1   0 -11    2.46    0.75
   0   0 -11    0.53    0.48
  -2   0 -11    4.44    0.69
   1  -1 -11    4.98    0.94
   0  -1 -11    6.47    0.93
   0   1  11    5.60    0.73
   1   1  11   13.12    1.06
   2   1  11   10.10    0.95
  -3  -1 -11    0.38    0.42
   1  -2 -11    4.40    0.87
  -1   2  11    3.77    0.69
   0  -2 -11    0.65    0.50
   0   2  11    0.68    0.37
   1   2  11    3.79    0.68
   2   2  11    0.88    0.41
   3   2  11    1.24    0.46
  -1   3  11    0.19    0.33
   0  -3 -11    0.22    0.43
   0   3  11    0.59    0.35
   1   3  11   11.36    0.97
   2   3  11    4.91    0.69
  -1   4  11    1.45    0.50
   0  -4 -11    2.40    0.69
   0   0   0    0.00    0.00
;
_shelx_hkl_checksum     6964
_shelx_res_file
;
TITL p1bar in P-1
CELL 0.71073 6.8911 8.4435 8.6248 81.458 85.883 80.310
ZERR 2.00 0.0008 0.0010 0.0010 0.001 0.001 0.001
LATT 1
SFAC C  H  N  O  S
UNIT 16  20  4  6  2
L.S. 8
ACTA 50
BOND $H
FMAP 2
PLAN -1
TEMP -173.000
htab
conf
WGHT    0.042500    0.204200
FVAR       0.33242
S1    5    0.207285    0.033222    0.282685    11.00000    0.02066    0.01514 =
         0.01831   -0.00297    0.00224   -0.00448
O1    4    0.336657   -0.072275    0.388947    11.00000    0.02863    0.01652 =
         0.02278    0.00117    0.00130   -0.00123
O2    4    0.051977   -0.022885    0.216629    11.00000    0.02517    0.02470 =
         0.02538   -0.00841    0.00317   -0.01184
O3    4   -0.143609    0.379458    0.400084    11.00000    0.03382    0.02503 =
         0.02767   -0.00534    0.00135    0.00642
N1    3    0.095974    0.180100    0.388875    11.00000    0.01954    0.01903 =
         0.01647   -0.00366    0.00026   -0.00180
N2    3   -0.075991    0.264139    0.331465    11.00000    0.02493    0.02405 =
         0.02234   -0.00192   -0.00035    0.00164
C1    1    0.343792    0.137150    0.134312    11.00000    0.02029    0.01312 =
         0.01701   -0.00403    0.00245   -0.00300
C2    1    0.535925    0.153194    0.158938    11.00000    0.01858    0.02067 =
         0.02032   -0.00261   -0.00149   -0.00153
AFIX  43
H2    2    0.597136    0.102470    0.252842    11.00000   -1.20000
AFIX   0
C3    1    0.636929    0.245002    0.043377    11.00000    0.01774    0.02261 =
         0.02595   -0.00388    0.00156   -0.00518
AFIX  43
H3    2    0.769077    0.255721    0.058422    11.00000   -1.20000
AFIX   0
C4    1    0.548417    0.321494   -0.093844    11.00000    0.02740    0.01482 =
         0.01921   -0.00615    0.00641   -0.00395
C5    1    0.355249    0.303232   -0.114819    11.00000    0.02981    0.01985 =
         0.01577   -0.00199   -0.00249   -0.00202
AFIX  43
H5    2    0.293186    0.355354   -0.207932    11.00000   -1.20000
AFIX   0
C6    1    0.251892    0.210713   -0.002793    11.00000    0.01971    0.02258 =
         0.01974   -0.00556   -0.00103   -0.00378
AFIX  43
H6    2    0.120941    0.197618   -0.019030    11.00000   -1.20000
AFIX   0
C7    1    0.659019    0.422005   -0.217363    11.00000    0.03715    0.02285 =
         0.02508   -0.00455    0.00925   -0.00920
AFIX 137
H7A   2    0.730128    0.490140   -0.166901    11.00000   -1.50000
H7B   2    0.565689    0.491082   -0.289111    11.00000   -1.50000
H7C   2    0.753203    0.350189   -0.276444    11.00000   -1.50000
AFIX   0
C8    1    0.198131    0.238025    0.507456    11.00000    0.02692    0.02152 =
         0.01875   -0.00456   -0.00078   -0.00635
H8A   2    0.194483    0.352287    0.479975    11.00000   -1.50000
H8B   2    0.328816    0.180823    0.511745    11.00000   -1.50000
H8C   2    0.136500    0.214615    0.609495    11.00000   -1.50000
HKLF 4 1 1 0 0 0 1 0 0 0 1
REM  p1bar in P-1
REM R1 =  0.0374 for    1892 Fo > 4sig(Fo)  and  0.0462 for all    2275 data
REM    137 parameters refined using      0 restraints
END
WGHT      0.0424      0.2046
REM Instructions for potential hydrogen bonds
EQIV $1 -x, -y+1, -z+1
HTAB C8 O3_$1
EQIV $2 -x+1, -y, -z+1
HTAB C8 O1_$2
EQIV $3 -x, -y, -z+1
HTAB C8 O2_$3
REM Highest difference peak  0.363,  deepest hole -0.372,  1-sigma level  0.059
Q1    1   0.2831  0.0984  0.2032  11.00000  0.05    0.36
;
_shelx_res_checksum     35850
