# Supplementary material for: N-Methyl-N-nitroso-p-toluene­sulfon­amide
Source: Acta Crystallogr Sect E Struct Rep Online. 2014 Jun 14;70(Pt 7):o782. doi: 10.1107/S1600536814013518 (PMC4120625; doi:10.1107/S1600536814013518)
Supplement: Supplementary file 2 [file e-70-0o782-Isup2.hkl]

#
# h,k,l, Fc-squared, Fo-squared, sigma(Fo-squared), status flag
#
data_I
_shelx_title ' p1bar in P-1'
_shelx_refln_list_code          4
_shelx_F_calc_maximum       97.22
_exptl_crystal_F_000       224.00
_reflns_d_resolution_high  0.7461

loop_
 _space_group_symop_operation_xyz
 'x, y, z'
 '-x, -y, -z'

_cell_length_a     6.8911
_cell_length_b     8.4435
_cell_length_c     8.6248
_cell_angle_alpha  81.458
_cell_angle_beta   85.883
_cell_angle_gamma  80.310

_shelx_F_squared_multiplier     1.000

loop_
 _refln_index_h
 _refln_index_k
 _refln_index_l
 _refln_F_squared_calc
 _refln_F_squared_meas
 _refln_F_squared_sigma
 _refln_observed_status
   1   0   0          1.53          0.80         0.27 o
   2   0   0        693.89        631.07         5.03 o
   3   0   0          0.09          1.12         0.44 o
   4   0   0        105.81        130.88         3.21 o
   5   0   0         18.22         17.23         2.55 o
   6   0   0         14.78         15.67         1.86 o
   7   0   0        401.87        386.18        10.89 o
   8   0   0         28.44         30.84         6.92 o
  -8   1   0         49.68         66.69         6.29 o
  -7   1   0        322.97        330.77        10.90 o
  -6   1   0         32.59         27.09         3.30 o
  -5   1   0         56.89         51.13         4.09 o
  -4   1   0         76.31         94.82         3.50 o
  -3   1   0        434.30        451.45         4.82 o
  -2   1   0          0.19          0.49         0.27 o
  -1   1   0        628.92        582.35         4.79 o
   0   1   0       2268.96       2167.04        10.89 o
   1   1   0          1.82          1.28         0.30 o
   2   1   0        453.17        417.53         7.41 o
   3   1   0        603.18        660.19         8.83 o
   4   1   0        130.51        123.99         2.70 o
   5   1   0        127.41        122.96         6.91 o
   6   1   0         52.75         49.00         3.10 o
   7   1   0         81.97         81.87         4.94 o
   8   1   0         24.17         28.97         3.99 o
   9   1   0         53.53         60.45         8.42 o
  -8   2   0         63.23         61.15         7.24 o
  -7   2   0         28.14         24.70         3.63 o
  -6   2   0         35.44         32.92         6.70 o
  -5   2   0         69.61         65.82         3.95 o
  -4   2   0          9.66         10.21         1.01 o
  -3   2   0          1.61          0.44         0.40 o
  -2   2   0        148.48        153.86         2.46 o
  -1   2   0       1409.28       1443.13         9.06 o
   0   2   0        204.90        200.78         2.23 o
   1   2   0        446.21        418.84         3.70 o
   2   2   0       1124.49       1107.42         8.77 o
   3   2   0          0.54          0.66         0.44 o
   4   2   0        283.39        285.43         4.99 o
   5   2   0        204.38        213.88         4.09 o
   6   2   0         20.30         21.38         2.18 o
   7   2   0          2.30          3.42         1.41 o
   8   2   0         11.02          9.03         2.76 o
  -7   3   0         32.13         33.84         4.98 o
  -6   3   0         80.92         82.09         7.51 o
  -5   3   0        331.27        340.65         9.23 o
  -4   3   0          7.09          6.79         1.05 o
  -3   3   0         83.59         80.65         2.21 o
  -2   3   0          3.34          1.84         0.49 o
  -1   3   0          1.25          4.00         0.58 o
   0   3   0        460.29        471.28         6.22 o
   1   3   0        794.26        812.39         5.86 o
   2   3   0        142.69        118.01         1.98 o
   3   3   0         19.05         17.63         1.03 o
   4   3   0        150.70        160.04         3.37 o
   5   3   0         60.47         57.06         2.27 o
   6   3   0         24.80         21.21         2.07 o
   7   3   0         18.14         15.49         3.62 o
   8   3   0         10.14          9.59         3.53 o
  -7   4   0         49.05         52.15         6.61 o
  -6   4   0          0.98          4.16         2.22 o
  -5   4   0         42.90         44.93         3.61 o
  -4   4   0         20.25         23.36         3.76 o
  -3   4   0        176.96        182.30         3.54 o
  -2   4   0         93.53         86.04         2.30 o
  -1   4   0        253.98        269.04         3.84 o
   0   4   0        275.28        240.08         3.31 o
   1   4   0        358.40        380.39         5.16 o
   2   4   0         19.48         16.46         0.83 o
   3   4   0        168.35        176.57         2.95 o
   4   4   0        692.23        678.45         7.42 o
   5   4   0        357.33        370.68        10.92 o
   6   4   0        265.39        262.35         7.74 o
   7   4   0        237.51        248.21         8.20 o
   8   4   0          0.42          0.98         1.96 o
  -7   5   0          2.77         -0.20         2.13 o
  -6   5   0          8.58          6.17         3.17 o
  -5   5   0        127.01        125.76         6.13 o
  -4   5   0        529.23        516.23        11.26 o
  -3   5   0        718.63        718.32        10.00 o
  -2   5   0         28.18         24.15         2.22 o
  -1   5   0        490.66        500.71         5.98 o
   0   5   0        276.23        309.51         4.24 o
   1   5   0        319.22        323.59         4.35 o
   2   5   0        603.05        616.30         7.74 o
   3   5   0         45.68         38.74         3.84 o
   4   5   0       1476.55       1468.22        14.68 o
   5   5   0         34.17         29.18         2.24 o
   6   5   0         20.86         19.65         4.57 o
   7   5   0         47.51         55.80         7.69 o
   8   5   0          1.62          3.04         2.16 o
  -6   6   0          0.55          3.00         2.67 o
  -5   6   0        134.35        136.94         6.67 o
  -4   6   0         41.22         41.82         3.73 o
  -3   6   0        376.24        408.38         7.82 o
  -2   6   0        271.93        290.14         5.36 o
  -1   6   0        104.11         89.49         2.68 o
   0   6   0          6.25          4.46         0.97 o
   1   6   0         68.39         68.47         2.70 o
   2   6   0          3.05          3.04         0.93 o
   3   6   0          9.52         10.86         1.44 o
   4   6   0        619.03        618.56         9.10 o
   5   6   0        161.92        167.02         4.94 o
   6   6   0         88.24         86.39         4.70 o
   7   6   0          8.67          6.54         2.27 o
   8   6   0         17.44         15.19         3.17 o
  -5   7   0         29.63         30.49         9.00 o
  -4   7   0          6.93          3.64         2.00 o
  -3   7   0          0.02          0.23         1.16 o
  -2   7   0        222.96        224.61         7.12 o
  -1   7   0        225.17        216.17         7.14 o
   0   7   0          7.08          6.14         1.29 o
   1   7   0        397.25        420.58         7.35 o
   2   7   0          0.15          0.17         0.81 o
   3   7   0         76.55         76.92         3.28 o
   4   7   0          2.76          4.91         1.32 o
   5   7   0         32.59         26.84         2.42 o
   6   7   0         47.86         41.47         3.43 o
   7   7   0          0.00         -0.18         1.79 o
  -5   8   0          4.98          7.24         4.25 o
  -4   8   0         47.21         51.49         6.24 o
  -3   8   0         68.91         72.58         6.52 o
  -2   8   0          0.22          0.26         1.52 o
  -1   8   0        171.67        162.83         5.01 o
   0   8   0          0.53          0.79         0.99 o
   1   8   0          5.24          4.17         1.30 o
   2   8   0          2.02          0.77         0.98 o
   3   8   0         25.37         26.14         3.14 o
   4   8   0         64.02         60.52         3.33 o
   5   8   0         68.18         68.05         7.47 o
   6   8   0         34.94         35.31         4.03 o
  -4   9   0         14.24          9.05         4.52 o
  -3   9   0         48.83         47.42         6.06 o
  -2   9   0          3.22          2.87         2.62 o
  -1   9   0         16.78         19.59         3.14 o
   0   9   0         24.19         21.72         2.54 o
   1   9   0        149.82        154.97        10.77 o
   2   9   0          4.72          4.09         1.94 o
   3   9   0        206.36        211.85        13.03 o
   4   9   0        169.69        184.09         8.34 o
   5   9   0         28.82         26.59         4.25 o
   6   9   0         41.62         46.06         7.15 o
  -2  10   0         22.89         36.20         7.24 o
  -1  10   0        117.53        138.82        11.22 o
   0  10   0         38.71         44.52         7.69 o
   1  10   0        101.52        100.82         9.95 o
   2  10   0          0.42         -1.13         1.67 o
   3  10   0        163.54        185.83         8.80 o
   4  10   0         33.15         39.88         4.72 o
   2  11   0        122.51        131.58        10.14 o
  -4 -10   1         27.78         27.87         6.70 o
  -3 -10   1          0.07         -0.77         1.86 o
  -2 -10   1        165.40        171.17         8.32 o
  -1 -10   1          0.65          0.69         1.77 o
   0 -10   1          9.20          7.89         2.56 o
   1 -10   1          0.06          0.63         3.44 o
  -6  -9   1         35.57         31.31         6.88 o
  -5  -9   1         25.00         27.17         6.83 o
  -4  -9   1          6.67          4.43         2.24 o
  -3  -9   1          2.01          2.50         1.93 o
  -2  -9   1        197.48        214.21         8.59 o
  -1  -9   1          0.21         -0.07         1.95 o
   0  -9   1        511.74        503.89        12.61 o
   1  -9   1         42.70         47.24         6.79 o
   2  -9   1         28.91         30.50         6.24 o
  -6  -8   1         10.59          7.17         2.71 o
  -5  -8   1         63.16         64.34         5.01 o
  -4  -8   1          2.85          3.65         1.92 o
  -3  -8   1         89.39        104.22         5.83 o
  -2  -8   1         94.74         94.57         5.39 o
  -1  -8   1         18.81         18.57         2.89 o
   0  -8   1        137.71        120.32         9.41 o
   1  -8   1          1.94          1.14         1.43 o
   2  -8   1         23.79         19.94         3.01 o
   3  -8   1          8.87          3.26         2.81 o
   4  -8   1          1.32          2.90         2.99 o
   5  -8   1          0.06          0.72         3.35 o
  -7  -7   1         34.18         35.47         5.43 o
  -6  -7   1         37.42         36.53         5.16 o
  -5  -7   1        118.35        131.26         7.51 o
  -4  -7   1          0.98          0.68         1.40 o
  -3  -7   1         17.39         14.72         6.33 o
  -2  -7   1         20.39         17.23         1.91 o
  -1  -7   1          2.26          1.69         0.93 o
   0  -7   1        149.08        161.37         7.17 o
   1  -7   1         45.96         46.35         4.27 o
   2  -7   1        383.16        397.74         6.92 o
   3  -7   1         81.36         77.57         4.52 o
   4  -7   1          2.21          2.30         1.80 o
   5  -7   1         20.52         20.95         3.58 o
  -8  -6   1         75.96         83.53         7.87 o
  -7  -6   1         16.97         10.86         3.62 o
  -6  -6   1        225.18        232.60         6.63 o
  -5  -6   1        216.58        225.48         6.95 o
  -4  -6   1         35.58         32.38         2.04 o
  -3  -6   1         87.62         81.57         3.11 o
  -2  -6   1          0.15          0.09         0.68 o
  -1  -6   1         16.69         13.03         1.45 o
   0  -6   1        291.74        294.86         4.57 o
   1  -6   1         43.54         37.62         1.88 o
   2  -6   1        467.00        468.57         6.64 o
   3  -6   1        273.18        292.23         5.45 o
   4  -6   1          3.09          1.33         1.57 o
   5  -6   1         29.90         34.90         3.99 o
   6  -6   1         31.73         26.92         3.99 o
  -8  -5   1         20.98         20.00         3.44 o
  -7  -5   1          8.88          7.10         2.30 o
  -6  -5   1        138.20        136.76         4.73 o
  -5  -5   1         57.39         55.99         2.96 o
  -4  -5   1        143.76        143.76         4.10 o
  -3  -5   1         89.80         81.03         2.53 o
  -2  -5   1         20.66         25.67         1.88 o
  -1  -5   1        394.98        408.53         4.79 o
   0  -5   1         48.31         45.65         1.85 o
   1  -5   1        104.88        118.45         2.85 o
   2  -5   1        382.19        404.06         6.61 o
   3  -5   1          0.36          0.89         0.71 o
   4  -5   1        183.51        188.40         9.64 o
   5  -5   1        137.70        140.68         6.46 o
   6  -5   1        352.02        361.12        11.00 o
  -8  -4   1         41.53         36.20         6.24 o
  -7  -4   1          1.53          1.37         1.70 o
  -6  -4   1         18.43         21.55         3.39 o
  -5  -4   1        674.89        659.85         9.49 o
  -4  -4   1        497.26        500.67         6.63 o
  -3  -4   1        351.99        345.18         4.53 o
  -2  -4   1          0.01         -0.18         0.41 o
  -1  -4   1        108.69        110.65         2.23 o
   0  -4   1          1.49          3.27         0.55 o
   1  -4   1         22.98         34.06         1.44 o
   2  -4   1       1094.68       1157.61         9.80 o
   3  -4   1         45.89         49.26         1.97 o
   4  -4   1        420.80        422.75         7.20 o
   5  -4   1         18.83         19.55         2.89 o
   6  -4   1          7.08          7.02         2.24 o
   7  -4   1          7.57          5.97         2.56 o
  -8  -3   1         11.49          8.14         3.53 o
  -7  -3   1         21.20         22.40         2.94 o
  -6  -3   1         42.28         44.39         2.74 o
  -5  -3   1       1178.47       1219.31        10.00 o
  -4  -3   1         95.46         92.08         2.26 o
  -3  -3   1        822.06        844.92         7.55 o
  -2  -3   1        193.52        222.12         3.09 o
  -1  -3   1         55.42         68.69         1.51 o
   0  -3   1         65.21         76.83         1.64 o
   1  -3   1          8.43         13.56         0.88 o
   2  -3   1         96.56         93.96         2.29 o
   3  -3   1         17.45         17.35         1.18 o
   4  -3   1        205.39        225.85         6.21 o
   5  -3   1        188.18        185.89         6.70 o
   6  -3   1         46.78         51.32         4.11 o
   7  -3   1          9.56          6.68         2.46 o
  -8  -2   1        146.84        154.65         7.26 o
  -7  -2   1          0.01          1.15         1.62 o
  -6  -2   1        175.59        185.59         5.08 o
  -5  -2   1         15.17         14.78         1.62 o
  -4  -2   1          0.04          0.54         0.48 o
  -3  -2   1          8.77          6.96         0.76 o
  -2  -2   1       1264.41       1293.29        12.41 o
  -1  -2   1       2615.14       2503.64        13.81 o
   0  -2   1        110.05         95.38         1.51 o
   1  -2   1       1035.35        961.06        11.11 o
   2  -2   1        478.87        467.33         4.71 o
   3  -2   1        251.73        285.61         5.50 o
   4  -2   1         46.51         37.38         2.90 o
   5  -2   1          7.70          3.78         1.07 o
   6  -2   1        231.88        230.39         9.64 o
   7  -2   1         65.23         60.67         4.69 o
   8  -2   1          0.27         -1.42         2.04 o
  -9  -1   1         69.44         84.43        10.50 o
  -8  -1   1         49.62         47.70         9.50 o
  -7  -1   1         43.03         45.99         4.01 o
  -6  -1   1        140.04        142.81         6.10 o
  -5  -1   1          3.13          3.11         0.83 o
  -4  -1   1        192.05        197.13         3.45 o
  -3  -1   1        276.32        249.15         3.47 o
  -2  -1   1       1514.87       1500.65         9.54 o
  -1  -1   1       3860.03       3730.78        18.98 o
   0  -1   1        187.84        193.21         2.39 o
   1  -1   1         51.39         39.32         1.02 o
   2  -1   1        172.81        195.05         2.47 o
   3  -1   1        382.12        413.26         4.28 o
   4  -1   1         81.31         89.03         2.93 o
   5  -1   1         62.36         68.71         2.95 o
   6  -1   1        347.70        357.03         9.16 o
   7  -1   1         30.06         28.47         3.76 o
   8  -1   1         79.87         88.36         5.95 o
  -8   0   1          9.11         11.53         2.91 o
  -7   0   1         38.70         38.02         3.98 o
  -6   0   1        185.53        179.55         6.71 o
  -5   0   1         14.43         10.75         1.37 o
  -4   0   1         60.69         64.60         2.05 o
  -3   0   1         39.27         47.69         1.49 o
  -2   0   1         69.96         62.93         1.95 o
  -1   0   1         44.27         46.03         0.92 o
   0   0   1          0.16         -0.22         0.22 o
   1   0   1       7089.31       6713.43        36.87 o
   2   0   1         96.49        104.96         2.23 o
   3   0   1        847.71        794.65         7.02 o
   4   0   1         59.20         54.51         2.22 o
   5   0   1          5.68          3.11         0.95 o
   6   0   1        234.45        248.18         6.01 o
   7   0   1         27.15         24.07         3.35 o
   8   0   1        149.04        145.57         7.31 o
  -8   1   1          0.70         -1.56         1.97 o
  -7   1   1         56.15         46.56         4.24 o
  -6   1   1        258.44        247.89        10.18 o
  -5   1   1          3.42          1.09         1.09 o
  -4   1   1        142.15        171.03         3.27 o
  -3   1   1         26.64         30.34         1.26 o
  -2   1   1        538.67        519.79         5.03 o
  -1   1   1        905.03        901.22        10.59 o
   0   1   1        723.30        678.16         5.34 o
   1   1   1       2435.42       2361.29        12.42 o
   2   1   1        641.24        597.64         4.82 o
   3   1   1        232.13        277.53         4.75 o
   4   1   1         58.37         83.97         2.09 o
   5   1   1         16.55         13.66         1.94 o
   6   1   1        130.70        118.81         5.10 o
   7   1   1         34.89         29.90         2.72 o
   8   1   1         21.98         27.50         3.84 o
   9   1   1          1.63          1.72         4.16 o
  -8   2   1         82.17         83.46         6.17 o
  -7   2   1        195.66        211.41         8.38 o
  -6   2   1        149.84        152.40         6.56 o
  -5   2   1          0.95          0.01         1.12 o
  -4   2   1          1.32          3.10         0.70 o
  -3   2   1        215.52        223.40         3.38 o
  -2   2   1          2.71          4.07         0.54 o
  -1   2   1       7380.16       7044.67        77.57 o
   0   2   1       2167.09       2154.89        16.58 o
   1   2   1         92.84         95.71         2.32 o
   2   2   1        901.34        946.29         6.93 o
   3   2   1          0.22          1.20         0.43 o
   4   2   1         75.70         82.32         2.26 o
   5   2   1        135.77        144.20         8.97 o
   6   2   1        460.10        453.48         8.11 o
   7   2   1          0.12          0.00         1.13 o
   8   2   1         22.28         26.31         9.00 o
  -7   3   1         74.59         72.88         5.39 o
  -6   3   1         11.17         10.19         2.36 o
  -5   3   1        102.44         84.89         4.65 o
  -4   3   1        483.00        494.79         7.85 o
  -3   3   1        328.48        326.31         4.35 o
  -2   3   1        558.38        515.64         6.44 o
  -1   3   1        596.62        647.03         5.65 o
   0   3   1          4.77          2.93         0.56 o
   1   3   1        436.75        413.33         4.91 o
   2   3   1        513.28        519.79         4.47 o
   3   3   1        762.19        678.67         6.43 o
   4   3   1         37.85         38.92         1.73 o
   5   3   1        264.95        265.20         6.95 o
   6   3   1        202.21        206.34         6.82 o
   7   3   1        105.13        117.37         4.57 o
   8   3   1         11.86         11.61         2.80 o
  -7   4   1         94.86         94.78         6.19 o
  -6   4   1         16.47         14.13         2.95 o
  -5   4   1        169.35        164.41         6.67 o
  -4   4   1        230.79        248.75         5.78 o
  -3   4   1        184.14        186.98         6.16 o
  -2   4   1        459.16        496.52         7.43 o
  -1   4   1         87.53         76.95         2.00 o
   0   4   1         74.15         90.08         2.05 o
   1   4   1        304.31        278.37         4.40 o
   2   4   1         26.57         23.97         1.41 o
   3   4   1        155.11        153.55         2.67 o
   4   4   1         76.34         78.92         2.92 o
   5   4   1        188.50        192.05         5.91 o
   6   4   1         40.16         37.61         3.98 o
   7   4   1          5.27          5.25         1.93 o
   8   4   1        108.40        121.94        10.00 o
  -7   5   1         13.37         13.96         3.30 o
  -6   5   1         10.67         10.42         5.93 o
  -5   5   1          0.45         -0.53         1.56 o
  -4   5   1         13.36          9.88         1.67 o
  -3   5   1        487.45        477.38         8.12 o
  -2   5   1        167.73        164.17         3.40 o
  -1   5   1         28.37         20.37         1.58 o
   0   5   1         54.64         60.59         1.95 o
   1   5   1         97.50        101.47         2.91 o
   2   5   1         19.15         16.78         1.83 o
   3   5   1        211.24        209.04         4.54 o
   4   5   1         97.87        102.06         3.44 o
   5   5   1        636.87        647.65        14.80 o
   6   5   1          0.79         -0.05         1.12 o
   7   5   1         33.29         35.30         3.55 o
   8   5   1         54.94         60.61         4.83 o
  -6   6   1          0.83         -1.20         2.40 o
  -5   6   1          4.10          5.91         2.49 o
  -4   6   1         10.50         13.52         2.63 o
  -3   6   1        153.71        153.74         4.86 o
  -2   6   1        728.00        742.34        16.68 o
  -1   6   1          6.01         10.35         1.18 o
   0   6   1          1.80          0.58         0.64 o
   1   6   1         88.65         88.61         4.82 o
   2   6   1          4.49          4.76         1.04 o
   3   6   1        109.35        112.86         3.55 o
   4   6   1         11.32          6.93         1.34 o
   5   6   1        450.58        429.00         9.74 o
   6   6   1         16.28         18.05         2.78 o
   7   6   1         63.24         68.98         4.76 o
   8   6   1         37.84         33.36         4.35 o
  -6   7   1        131.44        111.58        10.86 o
  -5   7   1        159.78        165.40         7.74 o
  -4   7   1         78.00         75.03         5.05 o
  -3   7   1         20.32         20.33         2.46 o
  -2   7   1         36.06         31.79         2.90 o
  -1   7   1         19.38         19.70         2.15 o
   0   7   1         19.24         19.57         2.78 o
   1   7   1         22.37         21.16         1.93 o
   2   7   1        365.47        364.01         6.99 o
   3   7   1        417.17        410.07         7.43 o
   4   7   1        211.28        207.88         5.42 o
   5   7   1          3.36          1.80         1.13 o
   6   7   1          4.66          4.16         1.71 o
   7   7   1         10.43         13.44         2.75 o
   8   7   1          5.93          3.17         3.44 o
  -4   8   1         26.16         26.52         5.43 o
  -3   8   1        239.46        252.60         8.69 o
  -2   8   1         14.26         15.81         2.76 o
  -1   8   1         81.66         76.29         5.43 o
   0   8   1        213.78        216.73         7.21 o
   1   8   1         37.79         34.86         2.50 o
   2   8   1        158.62        152.36         4.85 o
   3   8   1        352.41        360.11         8.33 o
   4   8   1         86.19         88.31         5.70 o
   5   8   1         30.41         30.32         2.81 o
   6   8   1          2.18         -0.08         1.63 o
   7   8   1          2.62          4.80         3.17 o
  -4   9   1          0.08          3.26         3.53 o
  -3   9   1         98.64        117.45         6.55 o
  -2   9   1        107.68        104.86         5.94 o
  -1   9   1          0.70          1.08         1.63 o
   0   9   1         79.94         81.58        12.04 o
   1   9   1        165.72        170.99         5.47 o
   2   9   1         66.50         72.00         3.75 o
   3   9   1         23.67         23.89         2.64 o
   4   9   1         21.27         20.01         2.58 o
   5   9   1        126.05        115.29         4.36 o
   6   9   1          1.60          2.08         2.90 o
  -2  10   1         30.10         27.90         4.28 o
  -1  10   1         20.64         18.93         3.45 o
   0  10   1          0.18          1.31         1.87 o
   1  10   1        141.55        139.81         6.59 o
   2  10   1         59.23         62.01         5.75 o
   3  10   1          3.06          1.63         2.17 o
   4  10   1         38.82         31.84         4.69 o
   5  10   1         81.00         75.11         9.32 o
   2  11   1         59.90         69.59         7.69 o
   3  11   1          4.07          4.89         3.80 o
  -3 -10   2         56.76         51.40         6.79 o
  -2 -10   2          6.96          6.43         2.71 o
  -1 -10   2         70.06         76.85         5.89 o
   0 -10   2          1.64          1.23         2.23 o
   1 -10   2          7.65          4.62         4.34 o
  -5  -9   2          2.46          1.41         2.22 o
  -4  -9   2         40.11         37.18         4.41 o
  -3  -9   2         34.06         35.50         4.89 o
  -2  -9   2         12.80          6.47         2.22 o
  -1  -9   2         24.30         26.51         3.87 o
   0  -9   2         36.01         41.47         7.56 o
   1  -9   2        293.77        322.64        10.33 o
  -6  -8   2        143.37        151.47        23.66 o
  -5  -8   2          6.89          7.00         2.38 o
  -4  -8   2         30.32         37.50         8.01 o
  -3  -8   2        123.89        134.92         7.87 o
  -2  -8   2         87.29         95.05         5.53 o
  -1  -8   2        107.01        110.90         5.88 o
   0  -8   2         32.57         28.44         3.57 o
   1  -8   2        550.31        590.08        19.55 o
   2  -8   2         48.87         50.22        10.32 o
  -7  -7   2        159.56        170.04        11.67 o
  -6  -7   2         86.25         77.73         5.56 o
  -5  -7   2         27.31         28.80         5.66 o
  -4  -7   2         29.52         25.23         3.42 o
  -3  -7   2        119.63        117.20         5.86 o
  -2  -7   2         46.50         43.18         3.56 o
  -1  -7   2        203.20        209.64         9.00 o
   0  -7   2        464.34        480.49        18.64 o
   1  -7   2        118.54        116.31         5.34 o
   2  -7   2         14.16         10.88         1.74 o
   3  -7   2         36.07         36.98         3.57 o
   4  -7   2          0.80          1.27         2.71 o
   5  -7   2          8.79          8.96         3.98 o
  -8  -6   2          3.68          2.71         3.89 o
  -7  -6   2        120.86        135.92         9.95 o
  -6  -6   2         30.44         25.93         3.71 o
  -5  -6   2        222.92        246.30         8.53 o
  -4  -6   2        168.33        160.75         6.60 o
  -3  -6   2         14.22         16.21         2.59 o
  -2  -6   2          0.10         -0.50         0.86 o
  -1  -6   2          0.73         -0.15         1.63 o
   0  -6   2        265.17        269.60         4.46 o
   1  -6   2        215.57        214.59         4.20 o
   2  -6   2        194.07        186.49         4.22 o
   3  -6   2        266.01        260.64         8.89 o
   4  -6   2         11.64         12.38         2.90 o
   5  -6   2          1.01         -1.54         1.66 o
   6  -6   2         55.16         55.61         4.95 o
  -7  -5   2        124.19        110.13         8.05 o
  -6  -5   2         20.71         18.90         4.93 o
  -5  -5   2        284.17        289.85         6.89 o
  -4  -5   2        202.53        194.14         4.82 o
  -3  -5   2         60.94         52.80         5.07 o
  -2  -5   2         67.60         71.65         3.71 o
  -1  -5   2         46.07         51.86         1.74 o
   0  -5   2         58.89         65.39         2.00 o
   1  -5   2        109.15        104.48         4.06 o
   2  -5   2         24.70         26.40         2.46 o
   3  -5   2         67.25         71.96         3.00 o
   4  -5   2          4.20          2.14         1.13 o
   5  -5   2          5.33          6.02         1.95 o
   6  -5   2         40.34         34.30         5.70 o
   7  -5   2         27.10         19.09         5.16 o
  -7  -4   2         45.87         44.35         7.15 o
  -6  -4   2         13.06         13.19         1.91 o
  -5  -4   2          1.04          1.06         1.00 o
  -4  -4   2        216.66        221.55         4.14 o
  -3  -4   2         57.42         60.24         4.53 o
  -2  -4   2         16.19         18.42         1.08 o
  -1  -4   2          0.54          1.00         0.42 o
   0  -4   2        171.46        169.16         3.03 o
   1  -4   2        289.21        284.83         4.82 o
   2  -4   2         61.72         79.33         2.33 o
   3  -4   2        278.72        280.14         5.81 o
   4  -4   2         23.02         18.65         1.87 o
   5  -4   2        357.24        348.55         9.46 o
   6  -4   2          0.64          1.91         1.72 o
   7  -4   2          9.17         10.14         3.71 o
  -8  -3   2          0.17          2.35         2.81 o
  -7  -3   2         37.44         44.70         5.07 o
  -6  -3   2          9.14          8.99         1.36 o
  -5  -3   2          1.96          3.20         0.91 o
  -4  -3   2        587.58        603.46         6.86 o
  -3  -3   2        449.49        476.71         5.05 o
  -2  -3   2       2794.07       2837.86        17.09 o
  -1  -3   2        250.52        299.90         4.34 o
   0  -3   2        258.53        232.53         4.48 o
   1  -3   2       1175.69       1270.74         9.38 o
   2  -3   2        159.52        187.71         4.61 o
   3  -3   2        113.31        123.36         3.37 o
   4  -3   2          0.97          1.13         0.78 o
   5  -3   2        684.13        666.25        12.11 o
   6  -3   2         75.27         61.39        11.13 o
   7  -3   2         23.36         26.80         3.87 o
  -8  -2   2          2.38          3.57         2.22 o
  -7  -2   2        106.42        115.17         5.94 o
  -6  -2   2        219.69        218.10         5.52 o
  -5  -2   2        691.80        730.44         8.17 o
  -4  -2   2        107.55        103.76         2.68 o
  -3  -2   2        116.81        123.66         2.85 o
  -2  -2   2        138.34        132.45         2.49 o
  -1  -2   2        828.67        851.03         6.11 o
   0  -2   2        283.39        260.66         2.74 o
   1  -2   2        768.04        821.70         6.43 o
   2  -2   2        688.61        690.03         6.22 o
   3  -2   2        160.91        147.10         2.74 o
   4  -2   2        377.10        347.35         6.19 o
   5  -2   2         95.18         92.08         3.53 o
   6  -2   2         21.53         17.35         2.10 o
   7  -2   2        125.85        131.47        14.57 o
   8  -2   2          9.45          5.25         2.71 o
  -8  -1   2        127.91        130.56         7.01 o
  -7  -1   2         36.53         33.69         4.34 o
  -6  -1   2        116.16        117.92         5.46 o
  -5  -1   2        158.98        156.73         5.11 o
  -4  -1   2          1.97          1.69         0.63 o
  -3  -1   2        722.14        731.97         6.77 o
  -2  -1   2        434.82        497.57         4.80 o
  -1  -1   2       6045.06       5880.99        45.53 o
   0  -1   2       2263.72       2127.91        14.37 o
   1  -1   2         25.77         31.92         0.98 o
   2  -1   2         87.20         83.60         1.68 o
   3  -1   2        472.76        539.93         8.63 o
   4  -1   2         37.74         39.20         4.13 o
   5  -1   2         10.21         11.27         1.54 o
   6  -1   2         18.85         14.44         1.98 o
   7  -1   2         68.44         54.79         4.41 o
   8  -1   2          1.82         -0.08         1.93 o
  -8   0   2        209.10        234.63        11.67 o
  -7   0   2        100.17        103.67         5.87 o
  -6   0   2         21.54         21.79         3.53 o
  -5   0   2         14.63         11.86         1.92 o
  -4   0   2         32.70         30.86         1.48 o
  -3   0   2         86.28         86.19         2.04 o
  -2   0   2        109.68        107.35         2.01 o
  -1   0   2        568.27        588.12         9.23 o
   0   0   2        286.52        275.22         2.80 o
   1   0   2          5.57          6.50         0.75 o
   2   0   2        588.56        620.09         8.03 o
   3   0   2         62.23         57.98         2.09 o
   4   0   2         92.96         83.43         2.87 o
   5   0   2         66.02         66.78         2.90 o
   6   0   2         27.59         19.93         2.19 o
   7   0   2         55.99         60.99         3.52 o
   8   0   2          0.61          0.85         1.91 o
  -8   1   2         63.13         58.95         5.17 o
  -7   1   2         16.30         14.91         3.09 o
  -6   1   2         16.35         13.04         2.48 o
  -5   1   2         55.15         53.42         5.16 o
  -4   1   2         15.82         12.61         1.81 o
  -3   1   2         15.41          9.06         0.80 o
  -2   1   2        189.68        179.49         2.28 o
  -1   1   2         43.28         40.80         0.85 o
   0   1   2         16.04         16.00         0.62 o
   1   1   2        278.35        276.86         3.41 o
   2   1   2         22.50         15.07         1.53 o
   3   1   2         80.81         80.68         1.64 o
   4   1   2        659.13        754.78        11.19 o
   5   1   2        635.05        618.80         8.87 o
   6   1   2         45.89         29.94         2.32 o
   7   1   2        108.41        105.01         5.85 o
   8   1   2          0.02         -1.43         1.63 o
   9   1   2          5.07          5.07         4.25 o
  -8   2   2         47.57         40.47         5.04 o
  -7   2   2         27.17         24.67         4.57 o
  -6   2   2        312.92        321.01         9.64 o
  -5   2   2         79.41         75.10         3.38 o
  -4   2   2         53.20         52.46         3.12 o
  -3   2   2        166.34        168.28         2.60 o
  -2   2   2        513.41        567.98        20.54 o
  -1   2   2         69.19         86.48         2.16 o
   0   2   2       9451.34       8994.61        43.48 o
   1   2   2        828.87        811.54         5.79 o
   2   2   2        590.06        572.70         5.04 o
   3   2   2        208.96        253.38         3.56 o
   4   2   2         37.16         37.30         1.41 o
   5   2   2        207.32        224.40         5.14 o
   6   2   2          4.11          0.90         0.98 o
   7   2   2        235.07        228.79         6.30 o
   8   2   2          5.80          3.86         2.44 o
  -7   3   2         94.48         84.93         5.76 o
  -6   3   2         97.74         96.82         5.61 o
  -5   3   2         10.44          8.02         2.22 o
  -4   3   2         11.47          9.17         2.37 o
  -3   3   2        346.49        355.57         6.39 o
  -2   3   2         14.65         20.18         1.63 o
  -1   3   2        889.56        856.42         6.65 o
   0   3   2        993.04       1012.93         7.26 o
   1   3   2         90.45         94.40         1.96 o
   2   3   2        107.15         86.91         2.04 o
   3   3   2       2101.32       2256.44        14.48 o
   4   3   2        236.84        224.67         3.85 o
   5   3   2         36.79         26.94         3.13 o
   6   3   2        369.87        337.66         7.08 o
   7   3   2        131.20        147.28         6.39 o
   8   3   2          0.04          0.70         1.76 o
  -7   4   2          0.82          0.85         2.11 o
  -6   4   2         15.80         13.51         3.94 o
  -5   4   2        129.69        114.72         5.67 o
  -4   4   2        331.63        325.92         6.94 o
  -3   4   2        212.19        234.93         5.40 o
  -2   4   2         16.50         16.96         1.52 o
  -1   4   2       2904.27       3125.37        18.75 o
   0   4   2          0.02          0.96         0.80 o
   1   4   2         65.89         57.61         2.12 o
   2   4   2         24.61         27.20         2.81 o
   3   4   2        374.69        394.51         5.38 o
   4   4   2        205.44        206.43         4.66 o
   5   4   2         24.26         22.03         2.42 o
   6   4   2        102.99         97.82         4.86 o
   7   4   2          5.80          7.10         2.19 o
   8   4   2         22.71         34.03         4.00 o
  -6   5   2         56.12         61.55         7.28 o
  -5   5   2         64.34         64.69         4.62 o
  -4   5   2        288.61        282.43         6.76 o
  -3   5   2         22.60         19.64         3.22 o
  -2   5   2          9.87          5.50         1.14 o
  -1   5   2          3.07          2.09         0.63 o
   0   5   2         15.58         20.53         1.23 o
   1   5   2         16.60         16.77         1.32 o
   2   5   2         11.11          7.47         1.06 o
   3   5   2        136.22        127.92         3.60 o
   4   5   2        102.31        100.55         4.20 o
   5   5   2         23.45         23.25         4.07 o
   6   5   2          0.03         -0.71         1.25 o
   7   5   2          2.95          2.54         1.88 o
   8   5   2         47.79         53.56         4.63 o
  -6   6   2         16.83         13.04         3.67 o
  -5   6   2         16.89         16.90         3.76 o
  -4   6   2         41.70         43.90         3.05 o
  -3   6   2          8.69          4.62         2.13 o
  -2   6   2        171.24        179.82         4.95 o
  -1   6   2         15.74         12.64         1.59 o
   0   6   2          0.17          0.77         0.74 o
   1   6   2        191.51        180.39         4.30 o
   2   6   2        248.49        252.72         5.21 o
   3   6   2         63.88         71.44         2.96 o
   4   6   2        213.23        207.09         5.16 o
   5   6   2         30.88         24.16         2.64 o
   6   6   2         16.24         15.93         2.62 o
   7   6   2          6.94          2.05         2.35 o
   8   6   2         55.83         67.78         5.25 o
  -5   7   2          4.54          2.81         3.12 o
  -4   7   2        284.37        285.96        11.40 o
  -3   7   2         92.26         91.20         4.21 o
  -2   7   2         92.03         81.36         6.47 o
  -1   7   2         83.23         87.69         4.39 o
   0   7   2          9.34         13.70         3.25 o
   1   7   2          4.46          3.65         1.09 o
   2   7   2        147.12        142.41         4.25 o
   3   7   2        159.13        155.54         4.60 o
   4   7   2        583.23        569.65        11.63 o
   5   7   2         73.97         81.13         5.88 o
   6   7   2          7.78          7.01         2.04 o
   7   7   2          0.10          0.36         1.73 o
  -4   8   2        126.60        134.11         9.50 o
  -3   8   2        195.35        190.22         7.66 o
  -2   8   2        123.79        118.79         5.81 o
  -1   8   2         21.77         20.63         2.94 o
   0   8   2         75.86         66.63         4.06 o
   1   8   2         46.15         42.81         2.71 o
   2   8   2         50.16         50.23         2.96 o
   3   8   2        328.88        338.77         7.58 o
   4   8   2        606.29        610.66        10.20 o
   5   8   2        181.91        178.47         5.69 o
   6   8   2         58.37         57.88         4.16 o
   7   8   2         64.70         63.62         6.52 o
  -3   9   2          0.45         -0.34         1.97 o
  -2   9   2         91.66         93.40         5.66 o
  -1   9   2          0.13         -0.65         1.50 o
   0   9   2         18.73         14.13         4.52 o
   1   9   2        199.92        197.93         5.85 o
   2   9   2         22.99         23.84         3.25 o
   3   9   2        305.15        314.82         7.68 o
   4   9   2         11.72         11.36         2.00 o
   5   9   2          0.69          0.75         1.48 o
   6   9   2         11.03          7.30         2.49 o
  -2  10   2         24.47         29.43         5.79 o
  -1  10   2         41.96         42.16         4.39 o
   0  10   2         41.58         37.44         4.52 o
   1  10   2          1.05         -1.43         1.52 o
   2  10   2          6.42          6.17         1.89 o
   3  10   2         28.80         28.31         3.14 o
   4  10   2         32.49         31.93         5.46 o
   5  10   2          7.75         12.18         3.15 o
   0  11   2        108.32        113.30         8.78 o
   1  11   2         13.61         16.11         4.34 o
   2  11   2         29.12         30.68         5.16 o
   3  11   2          7.47          5.97         3.80 o
  -1 -10   3         47.52         60.26         8.96 o
   0 -10   3         23.53         17.44         3.79 o
   1 -10   3          1.78          1.53         2.61 o
  -4  -9   3         15.89         13.89         3.41 o
  -3  -9   3         97.87         95.59         6.28 o
  -2  -9   3         46.57         47.03        10.14 o
  -1  -9   3         54.02         44.88         4.41 o
   0  -9   3         10.61         10.63         2.87 o
   1  -9   3         83.24         88.74         5.93 o
   2  -9   3         24.23         19.18         4.52 o
  -6  -8   3          3.15          1.99         3.44 o
  -5  -8   3        136.55        154.52         7.85 o
  -4  -8   3          0.05         -0.49         1.69 o
  -3  -8   3         26.70         31.97         3.81 o
  -2  -8   3         32.08         28.43         9.09 o
  -1  -8   3        113.49        115.94         6.25 o
   0  -8   3         11.06          7.70         2.21 o
   1  -8   3         30.34         32.81         3.85 o
   2  -8   3        203.88        199.18        10.32 o
  -7  -7   3          1.52         -0.20         3.08 o
  -6  -7   3        235.94        243.00        10.59 o
  -5  -7   3         92.17         83.35         5.55 o
  -4  -7   3          0.20         -0.61         1.53 o
  -3  -7   3          0.28         -0.99         0.99 o
  -2  -7   3         57.08         53.54         4.11 o
  -1  -7   3         25.93         25.77         3.00 o
   0  -7   3        453.77        457.67        19.09 o
   1  -7   3        635.49        635.33        13.15 o
   2  -7   3        147.41        158.98         6.05 o
   3  -7   3          3.79          3.65         1.71 o
   4  -7   3          0.12          0.00         2.35 o
   5  -7   3          5.96          6.88         3.89 o
  -7  -6   3         31.01         39.00         6.79 o
  -6  -6   3        187.11        211.63         8.53 o
  -5  -6   3         68.82         64.30         4.63 o
  -4  -6   3         29.15         24.74         5.47 o
  -3  -6   3         30.24         23.41         2.86 o
  -2  -6   3          0.04         -0.39         0.98 o
  -1  -6   3         21.95         27.45         2.80 o
   0  -6   3         70.86         65.81         3.31 o
   1  -6   3        259.43        266.26         5.97 o
   2  -6   3         62.17         59.15         3.07 o
   3  -6   3         97.07         94.19         4.78 o
   4  -6   3          6.70          4.86         1.85 o
   5  -6   3          0.09          3.35         2.99 o
  -7  -5   3          5.64          8.60         3.71 o
  -6  -5   3        150.91        159.74         7.02 o
  -5  -5   3          2.92          2.07         1.62 o
  -4  -5   3         35.92         41.70         3.48 o
  -3  -5   3        190.63        191.66         6.66 o
  -2  -5   3         10.69          9.53         1.65 o
  -1  -5   3        473.58        451.29         7.21 o
   0  -5   3         53.44         58.18         4.44 o
   1  -5   3         83.71         75.38         2.99 o
   2  -5   3         60.07         60.87         2.70 o
   3  -5   3         35.28         31.07         3.46 o
   4  -5   3         30.24         33.02         3.15 o
   5  -5   3          7.43          4.52         2.01 o
   6  -5   3          7.50          9.76         2.69 o
   7  -5   3         39.31         34.84         6.43 o
  -6  -4   3        447.98        476.78        11.40 o
  -5  -4   3         51.60         42.22         4.36 o
  -4  -4   3        193.36        208.43         5.23 o
  -3  -4   3         69.08         61.97         3.48 o
  -2  -4   3          7.20          7.28         1.11 o
  -1  -4   3         54.01         48.02         3.83 o
   0  -4   3        218.08        222.92         3.45 o
   1  -4   3         93.13         91.85         2.36 o
   2  -4   3         67.60         69.15         2.56 o
   3  -4   3         32.64         26.26         2.31 o
   4  -4   3          6.91          6.65         1.37 o
   5  -4   3          0.44          0.17         1.04 o
   6  -4   3         90.13        100.70         5.73 o
   7  -4   3         25.17         16.51         3.53 o
  -7  -3   3          3.05          1.99         3.67 o
  -6  -3   3        180.01        183.15         5.41 o
  -5  -3   3          0.97          0.63         0.75 o
  -4  -3   3          1.04          1.44         1.01 o
  -3  -3   3        112.31        124.67         2.87 o
  -2  -3   3        433.46        439.99         4.77 o
  -1  -3   3        970.07        987.19         7.25 o
   0  -3   3         23.93         22.44         0.97 o
   1  -3   3        620.67        586.87         8.69 o
   2  -3   3        511.47        582.24         6.26 o
   3  -3   3         21.41         14.46         2.06 o
   4  -3   3         11.68         17.41         2.15 o
   5  -3   3          0.38          0.67         1.02 o
   6  -3   3        398.28        382.52         8.19 o
   7  -3   3         14.54         10.19         2.78 o
  -8  -2   3          0.33          3.08         3.98 o
  -7  -2   3         11.37         13.38         4.84 o
  -6  -2   3          3.90          3.52         1.34 o
  -5  -2   3        165.71        157.99         3.14 o
  -4  -2   3        414.69        409.43         5.65 o
  -3  -2   3         95.31        103.85         2.50 o
  -2  -2   3        971.37        970.95         9.21 o
  -1  -2   3        984.95       1024.60        16.42 o
   0  -2   3        133.04        121.33         2.81 o
   1  -2   3          0.96          2.80         0.51 o
   2  -2   3       1271.54       1364.34        10.10 o
   3  -2   3         39.64         34.77         1.89 o
   4  -2   3         75.06         71.10         2.89 o
   5  -2   3        544.60        517.26         8.66 o
   6  -2   3         33.10         34.50         2.74 o
   7  -2   3          1.07          0.40         2.04 o
   8  -2   3         45.33         49.22         5.01 o
  -8  -1   3          7.78          8.75         2.91 o
  -7  -1   3         31.24         34.76         7.74 o
  -6  -1   3          7.18          6.61         1.47 o
  -5  -1   3        598.12        599.76        10.21 o
  -4  -1   3        178.45        179.85         3.68 o
  -3  -1   3        150.73        160.29         3.05 o
  -2  -1   3       1514.31       1641.25        11.04 o
  -1  -1   3        528.19        581.99         4.82 o
   0  -1   3        252.17        248.72         3.85 o
   1  -1   3          3.14          4.73         0.55 o
   2  -1   3          0.17          0.48         0.38 o
   3  -1   3        263.21        273.37         5.41 o
   4  -1   3        572.70        597.79         8.35 o
   5  -1   3        626.94        645.38         9.50 o
   6  -1   3          4.84          7.04         1.82 o
   7  -1   3         11.12          6.17         1.77 o
   8  -1   3          1.70          0.92         3.30 o
  -8   0   3          7.96          7.22         2.90 o
  -7   0   3         36.51         40.96         4.11 o
  -6   0   3        489.35        507.25        11.17 o
  -5   0   3         12.54         13.78         2.05 o
  -4   0   3         84.44         84.86         2.46 o
  -3   0   3          1.22          1.41         0.52 o
  -2   0   3        889.85        921.92         7.41 o
  -1   0   3         46.41         40.23         2.10 o
   0   0   3        116.82        102.94         1.70 o
   1   0   3       2119.53       2063.60        12.35 o
   2   0   3         13.52         10.71         0.81 o
   3   0   3        218.96        205.11         4.07 o
   4   0   3        134.41        142.94         3.80 o
   5   0   3          0.03         -0.57         0.73 o
   6   0   3         36.14         34.11         2.51 o
   7   0   3          0.85          0.39         1.27 o
   8   0   3          1.10          0.06         1.86 o
  -8   1   3          1.23          4.65         2.72 o
  -7   1   3         76.83         77.12         9.77 o
  -6   1   3        245.74        256.93         8.48 o
  -5   1   3         28.66         28.73         2.19 o
  -4   1   3        246.73        240.61         5.31 o
  -3   1   3          0.89          0.19         0.38 o
  -2   1   3       1078.33       1033.90        13.20 o
  -1   1   3        608.13        592.05         4.96 o
   0   1   3         12.64         13.11         0.71 o
   1   1   3         46.59         57.56         1.40 o
   2   1   3         45.55         53.60         1.69 o
   3   1   3         43.04         48.47         1.28 o
   4   1   3          6.93          6.49         1.09 o
   5   1   3        270.20        289.15         6.00 o
   6   1   3        343.03        336.46         7.16 o
   7   1   3          0.02         -0.90         1.16 o
   8   1   3         36.69         36.68         3.27 o
  -8   2   3          0.85         -1.09         2.62 o
  -7   2   3         36.72         35.50         4.09 o
  -6   2   3         39.70         30.47         3.45 o
  -5   2   3        154.56        149.82         4.39 o
  -4   2   3          8.63          9.22         1.41 o
  -3   2   3        207.54        203.72         4.60 o
  -2   2   3       1237.34       1332.27        12.17 o
  -1   2   3        177.31        192.11         2.44 o
   0   2   3         66.85         51.97         1.37 o
   1   2   3         35.15         29.63         1.05 o
   2   2   3        816.45        845.95         7.11 o
   3   2   3        398.05        407.79         5.28 o
   4   2   3          6.14          8.30         1.18 o
   5   2   3        392.52        387.55         7.09 o
   6   2   3        400.45        406.41         7.10 o
   7   2   3          4.49          1.77         1.23 o
   8   2   3         43.14         41.42         3.36 o
   9   2   3          0.40         -1.90         2.99 o
  -7   3   3         30.14         28.04         4.09 o
  -6   3   3          6.98          6.14         2.28 o
  -5   3   3        200.46        201.70         5.84 o
  -4   3   3          2.90          1.27         0.91 o
  -3   3   3         11.24         10.21         1.71 o
  -2   3   3        639.31        660.81         8.29 o
  -1   3   3        566.24        627.93         5.43 o
   0   3   3         77.11         67.67         1.65 o
   1   3   3          0.02          0.94         0.39 o
   2   3   3         21.72         20.03         1.02 o
   3   3   3        133.16        123.85         2.53 o
   4   3   3        129.06        155.50         3.57 o
   5   3   3         50.87         49.60         2.56 o
   6   3   3         42.90         35.75         5.79 o
   7   3   3        152.40        142.73         7.10 o
   8   3   3         18.48         21.43         3.71 o
  -7   4   3        130.50        132.46         7.41 o
  -6   4   3          4.50          6.64         2.41 o
  -5   4   3          0.04         -0.55         1.10 o
  -4   4   3        118.34        107.94         4.23 o
  -3   4   3          8.63          5.65         1.07 o
  -2   4   3          0.24          0.67         0.56 o
  -1   4   3       1033.51       1029.25        11.72 o
   0   4   3       2209.60       2299.05        18.85 o
   1   4   3          0.67          0.44         0.38 o
   2   4   3        594.54        612.41         5.70 o
   3   4   3         33.64         39.03         2.46 o
   4   4   3         20.44         29.43         3.70 o
   5   4   3         27.49         25.22         3.17 o
   6   4   3         52.89         46.33         4.62 o
   7   4   3        170.19        175.16         9.32 o
   8   4   3         58.19         80.85         5.56 o
  -6   5   3          7.72          4.99         2.32 o
  -5   5   3         14.15         11.91         2.65 o
  -4   5   3         15.20         14.05         2.08 o
  -3   5   3        430.31        411.11         7.91 o
  -2   5   3        435.02        419.67         7.44 o
  -1   5   3         20.48         25.15         1.51 o
   0   5   3        404.90        422.81         7.82 o
   1   5   3        226.00        234.60         4.55 o
   2   5   3        568.73        583.06         7.78 o
   3   5   3         29.92         19.84         1.73 o
   4   5   3          0.77          0.28         0.77 o
   5   5   3         80.74         76.01         4.12 o
   6   5   3          1.72         -0.40         1.37 o
   7   5   3          0.35         -0.61         1.49 o
   8   5   3          1.93          1.23         1.76 o
  -6   6   3         10.42          6.57         2.97 o
  -5   6   3        158.11        158.09         7.42 o
  -4   6   3         86.18         99.49         4.49 o
  -3   6   3         40.36         43.38         2.90 o
  -2   6   3        255.18        277.10         6.34 o
  -1   6   3        137.16        138.91         5.13 o
   0   6   3         32.73         31.93         2.00 o
   1   6   3        104.38        107.79         3.38 o
   2   6   3        566.36        538.37         7.95 o
   3   6   3        178.41        183.42         4.70 o
   4   6   3         57.24         55.20         4.93 o
   5   6   3        133.76        121.83         6.83 o
   6   6   3          1.03          0.41         1.40 o
   7   6   3          1.97          1.51         2.40 o
  -5   7   3        157.10        163.81         8.64 o
  -4   7   3         24.49         23.66         2.87 o
  -3   7   3        121.31        128.22         6.01 o
  -2   7   3         16.27         12.07         2.27 o
  -1   7   3        118.19        106.29         4.91 o
   0   7   3         12.58         12.75         2.11 o
   1   7   3         84.59         82.92         5.13 o
   2   7   3        577.31        555.09         8.67 o
   3   7   3        187.71        185.12         5.06 o
   4   7   3        121.32        122.86         4.34 o
   5   7   3         69.12         58.27         3.85 o
   6   7   3          4.76          4.89         1.94 o
   7   7   3         10.14          9.53         2.46 o
  -4   8   3         11.97         16.43         3.23 o
  -3   8   3        133.68        146.13         6.86 o
  -2   8   3         39.24         33.99         3.53 o
  -1   8   3          5.98          6.46         1.97 o
   0   8   3          2.05          0.88         1.34 o
   1   8   3          4.46          5.11         1.50 o
   2   8   3         34.05         33.89         2.52 o
   3   8   3          0.83          0.14         1.06 o
   4   8   3         64.02         68.11         3.55 o
   5   8   3         66.66         65.25         3.64 o
   6   8   3         61.08         51.58         4.12 o
   7   8   3         68.24         65.97         6.61 o
  -3   9   3         92.49         96.28         6.10 o
  -2   9   3          4.90          4.00         2.01 o
  -1   9   3          5.21          5.08         1.97 o
   0   9   3         27.19         20.84         3.39 o
   1   9   3          0.47          0.23         1.41 o
   2   9   3         97.63         94.69         4.26 o
   3   9   3         20.48         17.78         2.32 o
   4   9   3        354.74        342.17         8.09 o
   5   9   3          1.02         -1.23         1.38 o
   6   9   3         21.84         15.29         4.07 o
  -2  10   3          8.69          3.11         2.46 o
  -1  10   3         58.43         74.50         5.46 o
   0  10   3         32.17         25.38         3.65 o
   1  10   3         38.89         34.38         3.97 o
   2  10   3         64.89         69.66        11.67 o
   3  10   3        102.80        107.52         7.85 o
   4  10   3        109.25        120.51         5.22 o
   5  10   3         10.49          7.79         2.80 o
   1  11   3        164.35        138.28         9.23 o
   2  11   3         68.46         67.60         6.79 o
  -3  -9   4          5.81          2.99         2.39 o
  -2  -9   4        100.98        119.24         9.64 o
  -1  -9   4          0.80          1.33         1.93 o
   0  -9   4        159.55        163.91        14.21 o
   1  -9   4        113.70        130.77         9.59 o
   2  -9   4         10.63         12.40         4.16 o
  -5  -8   4          0.15         -0.26         2.11 o
  -4  -8   4        107.05        102.84         8.73 o
  -3  -8   4          0.00         -1.27         1.53 o
  -2  -8   4         56.69         46.57         4.28 o
  -1  -8   4         12.48         16.23         4.98 o
   0  -8   4        113.39        115.85         6.27 o
   1  -8   4          5.57          3.74         2.13 o
   2  -8   4          1.24         -1.90         1.90 o
   3  -8   4          2.62          1.63         2.53 o
  -6  -7   4          2.94          2.58         2.45 o
  -5  -7   4         26.14         22.08         3.63 o
  -4  -7   4         51.51         53.97         4.48 o
  -3  -7   4          0.45          0.99         1.57 o
  -2  -7   4         16.22         16.10         2.89 o
  -1  -7   4         16.97         20.28         3.07 o
   0  -7   4          0.23         -0.05         1.24 o
   1  -7   4        122.29        127.50         6.11 o
   2  -7   4         77.57         73.17         4.38 o
   3  -7   4         71.78         71.31        10.86 o
   4  -7   4          4.32          4.65         4.71 o
  -7  -6   4         18.79         14.30         4.89 o
  -6  -6   4         29.95         34.37         5.11 o
  -5  -6   4        171.29        179.98         7.71 o
  -4  -6   4        110.04        119.47         6.47 o
  -3  -6   4         95.54         76.43         4.75 o
  -2  -6   4        121.47        112.49         5.53 o
  -1  -6   4         35.75         27.06         3.43 o
   0  -6   4         32.16         32.25         2.31 o
   1  -6   4        133.71        130.02         4.37 o
   2  -6   4          9.97          9.27         1.92 o
   3  -6   4         99.85        108.32         5.25 o
   4  -6   4          9.02          3.43         1.87 o
   5  -6   4          0.76          1.63         2.81 o
  -7  -5   4        234.36        304.61        15.38 o
  -6  -5   4          1.97          1.62         1.84 o
  -5  -5   4         71.83         70.80         9.59 o
  -4  -5   4          0.13          0.19         1.22 o
  -3  -5   4         37.81         27.13         2.49 o
  -2  -5   4        115.84        116.89         3.98 o
  -1  -5   4        140.86        129.18         8.31 o
   0  -5   4       1624.18       1592.98        15.94 o
   1  -5   4          7.56          7.87         1.39 o
   2  -5   4        102.38         89.92         3.52 o
   3  -5   4          0.15          0.10         1.05 o
   4  -5   4         28.80         19.26         2.81 o
   5  -5   4         49.58         52.33         4.17 o
   6  -5   4         44.42         34.39         6.43 o
  -6  -4   4          7.72          6.33         3.08 o
  -5  -4   4        101.46        121.37         7.15 o
  -4  -4   4          2.42          5.46         1.35 o
  -3  -4   4        602.31        599.45         9.11 o
  -2  -4   4        178.90        181.38         4.72 o
  -1  -4   4          1.60          0.90         0.72 o
   0  -4   4       1144.93       1159.69        12.42 o
   1  -4   4        318.29        327.91         6.08 o
   2  -4   4         76.58         77.17         3.06 o
   3  -4   4          2.41          1.17         1.05 o
   4  -4   4         81.42         74.66         6.74 o
   5  -4   4         32.47         34.06         2.64 o
   6  -4   4          0.01          0.16         1.32 o
   7  -4   4         35.01         36.11         6.24 o
  -7  -3   4        109.93         95.47         7.87 o
  -6  -3   4          6.15          7.74         2.23 o
  -5  -3   4        108.30        106.47         7.46 o
  -4  -3   4          2.46          1.43         0.95 o
  -3  -3   4        118.63        118.95         3.73 o
  -2  -3   4          1.85          2.14         2.64 o
  -1  -3   4        131.99        137.80         4.49 o
   0  -3   4        107.73        108.45         3.72 o
   1  -3   4          1.84          1.60         0.69 o
   2  -3   4        135.56        126.59         2.89 o
   3  -3   4         15.23          7.92         1.23 o
   4  -3   4        164.39        161.55         5.59 o
   5  -3   4          1.36          2.14         1.16 o
   6  -3   4          2.26         -0.39         1.93 o
   7  -3   4         22.76         22.93         4.30 o
  -8  -2   4         69.24         63.26         9.23 o
  -7  -2   4        129.88        122.53         8.69 o
  -6  -2   4          2.72          4.06         2.67 o
  -5  -2   4         24.29         19.96         2.87 o
  -4  -2   4         15.30         19.49         1.78 o
  -3  -2   4         15.77         16.47         1.50 o
  -2  -2   4        468.26        470.09         6.98 o
  -1  -2   4        390.71        396.58         6.10 o
   0  -2   4        477.67        487.90         6.65 o
   1  -2   4         19.19         12.17         0.87 o
   2  -2   4        261.88        235.41         3.68 o
   3  -2   4        216.49        219.06         4.68 o
   4  -2   4          4.57          3.57         1.25 o
   5  -2   4         77.13         72.28         3.33 o
   6  -2   4         13.10          9.12         1.80 o
   7  -2   4          0.88          2.10         1.50 o
  -8  -1   4         88.43         87.51        10.50 o
  -7  -1   4         95.88         98.73         8.14 o
  -6  -1   4         17.33         19.58         3.04 o
  -5  -1   4         26.44         23.79         2.27 o
  -4  -1   4         49.65         45.39         2.33 o
  -3  -1   4        136.35        138.63         3.00 o
  -2  -1   4        386.97        401.09         4.69 o
  -1  -1   4        421.53        458.79         4.39 o
   0  -1   4        190.35        174.73         2.17 o
   1  -1   4        492.42        539.46         5.22 o
   2  -1   4          0.04          0.03         0.36 o
   3  -1   4          7.91         15.43         2.31 o
   4  -1   4         21.63         23.63         1.88 o
   5  -1   4        386.53        384.35         7.93 o
   6  -1   4        137.85        134.96         4.93 o
   7  -1   4         34.60         36.08         2.99 o
   8  -1   4         11.49          8.37         4.48 o
  -8   0   4         13.42         13.54         3.40 o
  -7   0   4          3.20          1.64         2.11 o
  -6   0   4         38.52         37.93         2.84 o
  -5   0   4        480.14        463.90         8.43 o
  -4   0   4         71.66         75.35         3.12 o
  -3   0   4        495.14        497.81         6.14 o
  -2   0   4         91.74         93.18         2.15 o
  -1   0   4        153.56        150.93         2.52 o
   0   0   4         24.77         34.49         1.15 o
   1   0   4         87.11        130.12         2.36 o
   2   0   4        721.85        768.16         6.95 o
   3   0   4         39.50         39.78         2.42 o
   4   0   4       2043.70       2023.33        20.10 o
   5   0   4        160.32        153.63         7.33 o
   6   0   4          6.34          8.82         1.59 o
   7   0   4         61.23         60.58         3.58 o
   8   0   4          0.02         -0.53         1.51 o
  -8   1   4         30.99         25.70         5.61 o
  -7   1   4         56.05         52.00         4.72 o
  -6   1   4          0.05         -0.53         1.09 o
  -5   1   4        288.59        282.19         6.62 o
  -4   1   4        168.58        175.80         4.73 o
  -3   1   4       1984.50       2015.57        17.61 o
  -2   1   4        121.01        127.10         2.38 o
  -1   1   4        691.52        673.09         7.68 o
   0   1   4         30.15         25.99         1.58 o
   1   1   4         47.31         53.64         1.53 o
   2   1   4         68.31         56.58         1.69 o
   3   1   4          4.77          1.32         0.49 o
   4   1   4       1170.14       1191.83        12.71 o
   5   1   4          2.67          3.19         1.11 o
   6   1   4         40.95         42.15         3.86 o
   7   1   4          0.35         -0.56         1.18 o
   8   1   4          7.92          6.06         1.97 o
  -7   2   4         39.64         38.11         4.48 o
  -6   2   4         99.46         96.08         5.63 o
  -5   2   4         13.27         10.81         3.23 o
  -4   2   4         61.67         52.69         2.92 o
  -3   2   4        208.22        211.78         6.49 o
  -2   2   4         70.89         73.33         2.65 o
  -1   2   4        425.20        417.74         4.41 o
   0   2   4         78.38         91.61         2.01 o
   1   2   4        201.78        188.88         2.98 o
   2   2   4        491.67        518.57         5.40 o
   3   2   4        344.88        362.96         5.67 o
   4   2   4         51.20         54.15         2.49 o
   5   2   4          9.81          9.57         1.98 o
   6   2   4        237.03        248.25         6.33 o
   7   2   4         22.01         17.50         2.39 o
   8   2   4         18.99         17.61         3.27 o
  -7   3   4         16.10         10.43         3.08 o
  -6   3   4          0.78          1.65         4.07 o
  -5   3   4        101.38        110.94         5.61 o
  -4   3   4        203.83        200.77         5.44 o
  -3   3   4        113.07         96.54         3.79 o
  -2   3   4        113.32        115.30         3.45 o
  -1   3   4        885.22        898.21         7.31 o
   0   3   4         45.62         47.22         1.53 o
   1   3   4         19.91         16.82         1.37 o
   2   3   4         22.51         35.18         1.40 o
   3   3   4         13.88         12.36         1.05 o
   4   3   4        119.96        116.76         3.42 o
   5   3   4         61.87         52.80         2.69 o
   6   3   4         37.63         37.25         3.26 o
   7   3   4         21.34         12.08         2.56 o
   8   3   4         18.31         17.55         3.27 o
  -7   4   4          8.50          4.71         3.62 o
  -6   4   4         95.94        108.33         6.39 o
  -5   4   4          2.53          1.75         1.52 o
  -4   4   4         99.39         98.70         4.04 o
  -3   4   4        146.20        157.40         4.62 o
  -2   4   4         21.55         18.35         2.12 o
  -1   4   4         11.34          9.05         1.21 o
   0   4   4        239.38        270.22         3.88 o
   1   4   4        277.23        283.77         5.53 o
   2   4   4         23.45         31.30         1.39 o
   3   4   4        125.90        139.88         3.67 o
   4   4   4         54.88         50.46         3.07 o
   5   4   4         79.46         65.60         7.60 o
   6   4   4          0.33          1.20         1.46 o
   7   4   4          9.18          3.50         2.35 o
   8   4   4         80.98         80.27         5.59 o
  -6   5   4        113.10        120.36         6.93 o
  -5   5   4          8.03          5.63         1.90 o
  -4   5   4          0.30          0.82         1.32 o
  -3   5   4          6.49          5.40         1.87 o
  -2   5   4          8.42          4.27         1.09 o
  -1   5   4        107.38        111.99         3.49 o
   0   5   4        141.64        135.56         4.36 o
   1   5   4        877.41        880.67         9.87 o
   2   5   4        189.78        193.66         4.44 o
   3   5   4        780.47        770.05         9.75 o
   4   5   4        136.54        117.04         5.75 o
   5   5   4         38.54         30.56         2.83 o
   6   5   4         92.50         86.66         4.85 o
   7   5   4          5.72          9.59         2.30 o
   8   5   4         91.21        106.29         6.43 o
  -6   6   4         25.78         12.76         5.34 o
  -5   6   4        106.50         99.20         6.17 o
  -4   6   4        100.84         98.01         4.63 o
  -3   6   4         13.20         11.82         2.01 o
  -2   6   4         16.08         15.76         2.05 o
  -1   6   4       1075.17       1057.75        15.71 o
   0   6   4        249.44        237.76         6.71 o
   1   6   4        353.27        348.55         6.21 o
   2   6   4        121.85        128.59         5.22 o
   3   6   4        222.05        214.25         5.17 o
   4   6   4         40.42         36.75         2.38 o
   5   6   4          0.03          0.58         1.20 o
   6   6   4         94.16         82.31         4.82 o
   7   6   4         16.97         12.12         2.72 o
  -5   7   4          6.03          7.50         2.91 o
  -4   7   4        297.38        306.35         8.38 o
  -3   7   4         10.09          9.75         2.39 o
  -2   7   4          1.87          3.82         1.72 o
  -1   7   4          8.61          5.55         1.65 o
   0   7   4         26.26         22.05         2.71 o
   1   7   4         26.12         25.25         2.01 o
   2   7   4        340.94        345.10         6.85 o
   3   7   4        330.13        312.95         9.40 o
   4   7   4         33.14         26.76         3.23 o
   5   7   4        126.16        123.05         5.46 o
   6   7   4          0.04          0.49         1.53 o
   7   7   4          2.91          2.37         2.07 o
  -4   8   4        118.24        122.73         9.19 o
  -3   8   4          0.28          0.33         1.67 o
  -2   8   4        168.45        163.00         7.02 o
  -1   8   4         54.16         45.92         3.85 o
   0   8   4         23.59         22.28         5.29 o
   1   8   4         50.92         44.05         5.93 o
   2   8   4          0.22         -0.25         1.00 o
   3   8   4        110.20        105.14         7.29 o
   4   8   4         17.87         12.75         2.86 o
   5   8   4         13.91         15.49         2.74 o
   6   8   4          3.31          1.36         1.81 o
  -3   9   4         11.47         16.20         4.98 o
  -2   9   4         63.55         64.68         5.04 o
  -1   9   4          1.75          2.57         1.82 o
   0   9   4          6.34          5.51         2.00 o
   1   9   4         35.75         33.07         3.45 o
   2   9   4         24.62         15.07         3.08 o
   3   9   4         35.98         32.81         3.68 o
   4   9   4          1.79          0.69         1.46 o
   5   9   4         84.89         86.46         5.18 o
  -1  10   4         28.40         23.58         3.98 o
   0  10   4         79.92         91.19         5.87 o
   1  10   4         33.13         29.83         3.59 o
   2  10   4         11.39          9.51         3.12 o
   3  10   4         68.53         57.06         4.67 o
   4  10   4         35.00         34.95         4.18 o
  -1  -9   5         49.46         60.00         8.69 o
   0  -9   5          1.71          3.17         4.43 o
  -4  -8   5          0.01          1.18         3.35 o
  -3  -8   5        116.68        139.66         7.54 o
  -2  -8   5         11.22         14.15         3.26 o
  -1  -8   5         44.73         48.58         4.66 o
   0  -8   5          7.93          9.67         4.57 o
   1  -8   5         25.91         17.01         4.34 o
   2  -8   5         67.16         71.13         7.24 o
   3  -8   5         10.17          9.86         3.98 o
  -5  -7   5         80.77         70.41         5.59 o
  -4  -7   5          4.60          6.17         2.49 o
  -3  -7   5         83.15         75.53        14.52 o
  -2  -7   5          0.18         -1.52         1.72 o
  -1  -7   5        106.23         92.70         5.58 o
   0  -7   5          9.81          6.18         2.12 o
   1  -7   5          5.28          6.78         1.71 o
   2  -7   5          4.29          6.75         2.01 o
   3  -7   5          2.90          1.32         2.08 o
   4  -7   5         26.02         28.21         3.93 o
  -6  -6   5         22.49         21.60         4.16 o
  -5  -6   5         18.31         14.44         3.57 o
  -4  -6   5        103.40        104.41         6.00 o
  -3  -6   5         89.66         91.83         5.33 o
  -2  -6   5         50.10         55.46         5.25 o
  -1  -6   5        338.95        333.79         8.60 o
   0  -6   5          6.97          7.73         1.56 o
   1  -6   5          7.90          8.58         1.65 o
   2  -6   5         17.03         21.67         2.88 o
   3  -6   5          7.31          6.02         3.12 o
   4  -6   5        163.43        189.33         7.55 o
   5  -6   5          0.84          0.14         1.86 o
  -7  -5   5         20.04         17.38         5.25 o
  -6  -5   5        135.35        151.22        11.04 o
  -5  -5   5          1.81          2.03         1.89 o
  -4  -5   5        105.20         86.33         6.15 o
  -3  -5   5         27.17         31.89         2.60 o
  -2  -5   5          9.47          9.89         1.64 o
  -1  -5   5         98.68         92.51         3.72 o
   0  -5   5        341.44        335.18         8.26 o
   1  -5   5        372.70        363.96         7.24 o
   2  -5   5          0.07         -0.20         0.98 o
   3  -5   5         51.93         43.89         3.48 o
   4  -5   5          3.40          6.07         2.49 o
   5  -5   5         11.71          3.94         1.98 o
  -7  -4   5          1.63          3.80         4.80 o
  -6  -4   5        148.28        180.90        11.58 o
  -5  -4   5          1.86          2.28         1.29 o
  -4  -4   5         26.24         13.61         1.94 o
  -3  -4   5         19.05         26.58         2.29 o
  -2  -4   5        210.39        202.52         5.34 o
  -1  -4   5        120.99        117.08         3.98 o
   0  -4   5          3.31          2.73         0.96 o
   1  -4   5        638.85        636.50        15.13 o
   2  -4   5         55.57         51.00         3.30 o
   3  -4   5        150.89        139.76         5.57 o
   4  -4   5          8.60          4.36         1.66 o
   5  -4   5          5.78          2.01         1.65 o
   6  -4   5         81.03         92.65         5.79 o
  -7  -3   5         45.26         48.09         6.24 o
  -6  -3   5         90.35         83.39         7.24 o
  -5  -3   5         13.73         19.33         5.61 o
  -4  -3   5         13.99          9.29         1.60 o
  -3  -3   5          2.11          2.61         1.04 o
  -2  -3   5        136.12        147.19         4.30 o
  -1  -3   5       1491.95       1454.75        14.81 o
   0  -3   5        131.21        125.19         3.77 o
   1  -3   5        281.40        269.92         5.49 o
   2  -3   5          8.69         13.03         1.53 o
   3  -3   5          2.09          1.86         1.09 o
   4  -3   5         20.36         12.63         2.24 o
   5  -3   5          3.03          1.74         1.50 o
   6  -3   5         40.45         53.14         4.34 o
   7  -3   5         10.93         10.77         3.71 o
  -7  -2   5         60.38         63.26         7.06 o
  -6  -2   5        229.04        240.07        15.97 o
  -5  -2   5          0.58          0.92         1.40 o
  -4  -2   5        195.12        181.36         5.06 o
  -3  -2   5         15.38         15.67         1.66 o
  -2  -2   5          1.16          0.01         0.66 o
  -1  -2   5         82.22         73.82         3.26 o
   0  -2   5          0.22          0.43         0.53 o
   1  -2   5        105.12        108.39         3.27 o
   2  -2   5        143.92        133.70         3.66 o
   3  -2   5        388.51        397.92        11.64 o
   4  -2   5          2.53          1.00         0.89 o
   5  -2   5         23.70         21.43         2.27 o
   6  -2   5         44.87         54.06         3.35 o
   7  -2   5         19.67         18.28         2.59 o
  -7  -1   5        117.42        115.29         9.05 o
  -6  -1   5         90.62         83.23         5.42 o
  -5  -1   5         81.30         94.94         6.83 o
  -4  -1   5        211.06        208.46         7.34 o
  -3  -1   5         64.20         74.31         2.97 o
  -2  -1   5        205.66        198.79         4.58 o
  -1  -1   5         21.58         17.49         1.84 o
   0  -1   5        111.21        118.54         4.03 o
   1  -1   5        311.33        301.81         3.93 o
   2  -1   5         33.60         28.82         2.81 o
   3  -1   5        560.24        576.57         7.88 o
   4  -1   5         46.49         50.64         2.56 o
   5  -1   5          0.20          0.09         0.95 o
   6  -1   5         93.44         91.09         4.94 o
   7  -1   5         21.50         17.93         2.56 o
   8  -1   5         28.56         26.02         3.90 o
  -7   0   5        113.45        123.34         9.41 o
  -6   0   5          2.27          3.02         1.96 o
  -5   0   5         35.62         28.32         5.16 o
  -4   0   5        236.79        221.31         6.41 o
  -3   0   5        192.20        186.86         6.67 o
  -2   0   5        360.67        355.12         4.73 o
  -1   0   5        144.55        149.17         2.75 o
   0   0   5         10.56         14.87         0.95 o
   1   0   5         17.13         26.72         1.30 o
   2   0   5          4.87         10.22         0.98 o
   3   0   5        124.99        132.78         6.57 o
   4   0   5          5.55          4.71         1.17 o
   5   0   5        654.10        636.46        11.60 o
   6   0   5         11.58          8.26         1.65 o
   7   0   5         12.22         12.98         2.74 o
   8   0   5         58.77         66.54         4.31 o
  -7   1   5          0.05         -0.04         1.60 o
  -6   1   5         72.82         69.97         3.95 o
  -5   1   5         10.48         11.72         1.91 o
  -4   1   5         29.30         26.33         3.94 o
  -3   1   5        108.55        108.28         4.87 o
  -2   1   5       1601.49       1650.19        16.02 o
  -1   1   5         33.93         29.82         2.08 o
   0   1   5         15.96         14.98         1.00 o
   1   1   5         76.90         87.81         2.18 o
   2   1   5         67.39         70.89         2.05 o
   3   1   5        112.24        108.42         3.56 o
   4   1   5         16.88         12.04         2.20 o
   5   1   5       1257.47       1238.80        14.40 o
   6   1   5          4.99          4.98         1.49 o
   7   1   5         56.80         54.87         3.58 o
   8   1   5          4.24          2.85         1.88 o
  -7   2   5         10.08          5.74         2.74 o
  -6   2   5         66.45         65.97         3.85 o
  -5   2   5        246.97        245.90         6.56 o
  -4   2   5         66.89         65.23         4.76 o
  -3   2   5        155.97        164.82         4.61 o
  -2   2   5        803.69        816.60        13.53 o
  -1   2   5         10.52         10.15         0.90 o
   0   2   5         42.59         57.15         1.79 o
   1   2   5        244.36        300.09         4.19 o
   2   2   5         48.88         44.65         1.67 o
   3   2   5        245.04        254.31         4.06 o
   4   2   5         55.86         52.95         3.84 o
   5   2   5         11.50         15.60         2.96 o
   6   2   5          3.92          2.22         1.23 o
   7   2   5         44.14         47.62         4.19 o
   8   2   5          7.53          7.85         3.35 o
  -7   3   5         15.62         19.64         4.98 o
  -6   3   5        166.61        164.26         8.58 o
  -5   3   5         42.03         37.85         2.95 o
  -4   3   5         94.68         91.08         3.90 o
  -3   3   5        200.98        187.13         5.06 o
  -2   3   5         84.91         72.58         2.94 o
  -1   3   5        120.02        111.94         3.32 o
   0   3   5        269.15        276.46         4.13 o
   1   3   5          6.73          6.43         0.83 o
   2   3   5        106.21        105.45         2.60 o
   3   3   5        388.79        376.93         5.08 o
   4   3   5         67.11         73.21         2.88 o
   5   3   5         13.08         11.84         1.59 o
   6   3   5          2.70          1.90         1.54 o
   7   3   5         50.18         53.42         4.32 o
   8   3   5          7.06          6.56         2.65 o
  -6   4   5         68.81         63.39         6.02 o
  -5   4   5         30.45         23.73         2.76 o
  -4   4   5         11.35          7.73         1.67 o
  -3   4   5        303.81        291.50         6.61 o
  -2   4   5        247.70        260.50         5.77 o
  -1   4   5        105.79         94.50         3.24 o
   0   4   5        704.00        717.77         7.25 o
   1   4   5        114.66        107.18         3.80 o
   2   4   5        296.72        317.19         4.96 o
   3   4   5         87.81         85.79         3.01 o
   4   4   5          1.80          1.31         1.09 o
   5   4   5         86.64         90.99         8.05 o
   6   4   5          5.52          2.08         2.22 o
   7   4   5         22.91         26.55         3.61 o
   8   4   5          0.36         -2.81         2.90 o
  -6   5   5        110.44        112.78        15.20 o
  -5   5   5        147.97        152.50         6.03 o
  -4   5   5          1.14         -0.39         1.27 o
  -3   5   5         32.98         32.86         2.56 o
  -2   5   5         97.11        104.60         3.89 o
  -1   5   5          0.41         -0.04         1.06 o
   0   5   5          2.81          1.23         0.74 o
   1   5   5        471.46        479.92         7.18 o
   2   5   5        286.96        261.98         5.34 o
   3   5   5         23.10         22.73         2.56 o
   4   5   5         88.51         85.80         5.75 o
   5   5   5         87.20         75.78         4.32 o
   6   5   5          1.53         -0.62         1.30 o
   7   5   5         54.63         53.13         4.48 o
  -5   6   5         26.03         27.06         3.56 o
  -4   6   5         16.50         12.82         2.30 o
  -3   6   5          0.17          0.59         1.34 o
  -2   6   5         15.74          9.80         1.66 o
  -1   6   5         49.76         41.43         3.19 o
   0   6   5        182.27        181.87         6.11 o
   1   6   5        390.99        380.59         8.78 o
   2   6   5        684.79        701.93         9.66 o
   3   6   5          5.31          3.84         1.16 o
   4   6   5         16.12         12.20         2.09 o
   5   6   5         19.73         15.03         2.44 o
   6   6   5          7.17          2.60         1.67 o
   7   6   5         59.49         57.47         4.44 o
  -5   7   5          6.23         14.12         5.70 o
  -4   7   5          2.04          2.61         2.07 o
  -3   7   5         96.72        102.56         5.74 o
  -2   7   5         90.77         87.10         5.08 o
  -1   7   5          5.28          4.20         1.63 o
   0   7   5        100.54        112.28         5.22 o
   1   7   5          1.27          2.31         1.31 o
   2   7   5        227.55        223.69         5.58 o
   3   7   5         58.49         57.69         3.03 o
   4   7   5          3.64          3.96         1.33 o
   5   7   5          4.37          2.53         1.60 o
   6   7   5         84.85         85.38         7.06 o
  -4   8   5         12.89         11.76         4.71 o
  -3   8   5         33.80         33.88         4.04 o
  -2   8   5        181.80        169.87         7.37 o
  -1   8   5        293.15        277.08         8.99 o
   0   8   5          0.02         -0.85         1.30 o
   1   8   5        115.62        115.56         7.33 o
   2   8   5         46.40         38.70         7.33 o
   3   8   5         12.01         11.02         2.28 o
   4   8   5         65.57         63.36         3.53 o
   5   8   5         15.00         19.97         2.98 o
   6   8   5         95.13         91.21         5.44 o
  -2   9   5         53.72         58.52         5.02 o
  -1   9   5         99.00         99.57         5.97 o
   0   9   5          7.02          6.01         2.09 o
   1   9   5        132.45        139.36         6.52 o
   2   9   5        152.13        139.88         6.74 o
   3   9   5          7.66          5.16         2.09 o
   4   9   5         64.85         55.47         5.65 o
   5   9   5         31.03         24.93         3.57 o
   0  10   5         15.75         15.37         3.28 o
   1  10   5         57.05         62.57         4.98 o
   2  10   5         49.26         48.01         4.52 o
   3  10   5          2.02          1.67         2.07 o
   4  10   5          5.28          4.71         4.07 o
  -2  -8   6        132.50        133.84        11.49 o
  -1  -8   6         11.35          8.97         2.94 o
   0  -8   6         10.68         12.70         3.26 o
  -4  -7   6         95.03         93.50         6.56 o
  -3  -7   6         18.64         12.46         3.01 o
  -2  -7   6        189.16        189.03        10.50 o
  -1  -7   6          0.15          0.03         1.69 o
   0  -7   6         36.07         37.84         4.09 o
   1  -7   6         62.54         56.74         6.24 o
   2  -7   6         35.13         41.60         3.90 o
   3  -7   6         29.86         32.36         3.83 o
  -5  -6   6         54.99         65.58         5.25 o
  -4  -6   6         39.51         30.14         6.29 o
  -3  -6   6        119.87        128.77         8.69 o
  -2  -6   6         57.60         58.42         4.51 o
  -1  -6   6        157.57        160.73         5.46 o
   0  -6   6        131.50        137.81         5.01 o
   1  -6   6          0.15         -0.09         1.25 o
   2  -6   6         13.19         12.69         2.58 o
   3  -6   6          2.96          4.73         2.26 o
   4  -6   6         20.97         24.77         3.68 o
  -6  -5   6          2.10          3.62         3.44 o
  -5  -5   6          0.06          1.46         1.96 o
  -4  -5   6         18.92         13.30         2.86 o
  -3  -5   6        179.88        181.58         5.80 o
  -2  -5   6         70.40         73.05         3.71 o
  -1  -5   6        296.58        283.07         6.88 o
   0  -5   6        135.37        139.26         6.42 o
   1  -5   6         54.23         52.33         3.02 o
   2  -5   6          0.03         -0.45         1.09 o
   3  -5   6          1.65          2.34         1.47 o
   4  -5   6         12.80         11.72         2.56 o
   5  -5   6         19.71         21.51         3.55 o
  -6  -4   6          3.50          4.07         4.16 o
  -5  -4   6         50.66         41.79         4.34 o
  -4  -4   6          1.02          0.77         1.17 o
  -3  -4   6         11.33         14.26         2.00 o
  -2  -4   6         55.09         47.58         2.87 o
  -1  -4   6         22.63         21.92         2.90 o
   0  -4   6         25.18         30.16         2.32 o
   1  -4   6          4.39          6.58         1.41 o
   2  -4   6          0.04          0.34         1.04 o
   3  -4   6         24.22         18.96         2.67 o
   4  -4   6         88.32         84.33         4.99 o
   5  -4   6          5.46          3.90         1.98 o
   6  -4   6          1.38          5.16         3.08 o
  -7  -3   6        126.64        135.25         7.93 o
  -6  -3   6         27.80         32.08         4.47 o
  -5  -3   6         41.75         48.75         4.43 o
  -4  -3   6          5.29          1.92         1.17 o
  -3  -3   6         20.14         11.35         1.72 o
  -2  -3   6          0.24         -0.11         0.83 o
  -1  -3   6          6.24          4.15         1.50 o
   0  -3   6       1150.68       1090.06        12.89 o
   1  -3   6        260.22        249.30         5.71 o
   2  -3   6        394.15        365.66         9.05 o
   3  -3   6          2.89          4.78         1.50 o
   4  -3   6         13.73          8.80         2.49 o
   5  -3   6         44.17         49.69         3.99 o
   6  -3   6         44.31         39.68         4.00 o
  -7  -2   6        121.93        144.25         8.08 o
  -6  -2   6        122.98        135.44         7.83 o
  -5  -2   6         49.69         52.20         6.83 o
  -4  -2   6          3.94          7.63         2.49 o
  -3  -2   6        264.70        263.77         6.16 o
  -2  -2   6         35.60         29.74         6.05 o
  -1  -2   6         57.75         52.89         2.91 o
   0  -2   6        755.31        762.96        10.06 o
   1  -2   6          5.35          4.95         1.12 o
   2  -2   6        242.69        232.98         6.49 o
   3  -2   6         88.22         71.92         3.93 o
   4  -2   6         54.73         57.28         3.84 o
   5  -2   6         33.58         34.88         3.35 o
   6  -2   6         21.99         16.47         3.03 o
   7  -2   6         22.14         27.60         5.43 o
  -7  -1   6          5.61          6.67         2.76 o
  -6  -1   6         84.36         90.82        12.49 o
  -5  -1   6          0.03          1.13         1.67 o
  -4  -1   6         80.31         94.08         5.36 o
  -3  -1   6        257.20        257.18         8.25 o
  -2  -1   6        103.22         99.08         3.57 o
  -1  -1   6        368.40        380.56         6.84 o
   0  -1   6          4.14          2.40         1.42 o
   1  -1   6        143.00        141.31         4.05 o
   2  -1   6         11.00         13.06         1.80 o
   3  -1   6        487.37        482.30         9.81 o
   4  -1   6        449.42        455.93        10.17 o
   5  -1   6         44.24         47.64         3.67 o
   6  -1   6         58.74         56.29         3.36 o
   7  -1   6         16.45         17.57         3.54 o
  -7   0   6          0.28          3.80         3.17 o
  -6   0   6         83.37         89.93        18.23 o
  -5   0   6          3.29          1.00         1.80 o
  -4   0   6        562.71        560.47        27.56 o
  -3   0   6        177.77        175.09         6.71 o
  -2   0   6         23.78         23.50         1.97 o
  -1   0   6         66.11         63.10         2.66 o
   0   0   6         31.34         27.12         3.66 o
   1   0   6         65.36         62.19         2.68 o
   2   0   6         39.59         38.51         2.74 o
   3   0   6        164.02        158.96         5.07 o
   4   0   6        109.76        112.22         3.89 o
   5   0   6          4.38          2.89         1.24 o
   6   0   6          3.88          2.31         1.35 o
   7   0   6          0.08         -0.64         1.42 o
  -6   1   6         28.15         27.70         4.16 o
  -5   1   6          1.91          1.09         1.47 o
  -4   1   6         77.88         74.31         4.71 o
  -3   1   6         32.35         17.68         2.67 o
  -2   1   6          2.91          1.94         0.87 o
  -1   1   6         60.79         67.98         2.13 o
   0   1   6         14.16         13.71         1.10 o
   1   1   6         27.62         29.08         1.45 o
   2   1   6          4.79          2.37         0.78 o
   3   1   6         36.02         39.89         2.14 o
   4   1   6          1.13          1.69         0.92 o
   5   1   6          4.37          2.74         1.25 o
   6   1   6        102.14        104.81         4.70 o
   7   1   6         16.87         17.56         4.63 o
   8   1   6         60.98         61.08         7.33 o
  -6   2   6         32.06         26.47         3.89 o
  -5   2   6          8.98          9.77         1.91 o
  -4   2   6        248.13        241.49         6.32 o
  -3   2   6         34.49         33.45         5.92 o
  -2   2   6        204.20        197.18         4.86 o
  -1   2   6        332.88        317.75         5.76 o
   0   2   6          0.19          0.58         0.52 o
   1   2   6          0.77          2.60         0.69 o
   2   2   6        316.92        346.48         6.30 o
   3   2   6          7.52          9.01         1.31 o
   4   2   6        622.36        650.92         9.21 o
   5   2   6         24.31         21.98         2.20 o
   6   2   6         31.46         37.33         2.85 o
   7   2   6          8.75          6.07         2.20 o
  -6   3   6          0.45          0.21         1.62 o
  -5   3   6         42.44         44.05         3.25 o
  -4   3   6        209.16        222.62         7.44 o
  -3   3   6        716.28        721.12        10.76 o
  -2   3   6        288.33        276.92         7.38 o
  -1   3   6         47.93         52.38         2.53 o
   0   3   6         41.04         40.77         1.75 o
   1   3   6         77.75         83.30         2.45 o
   2   3   6         33.25         26.91         1.55 o
   3   3   6         25.18         21.88         1.99 o
   4   3   6        933.13        926.33        11.06 o
   5   3   6        110.10        121.05         5.43 o
   6   3   6         23.63         22.36         3.13 o
   7   3   6         92.07        104.09         5.95 o
  -6   4   6        171.96        165.60         9.62 o
  -5   4   6          7.92          6.97         1.96 o
  -4   4   6         41.85         47.12         7.69 o
  -3   4   6         31.20         36.49         2.67 o
  -2   4   6         82.52         84.19         3.48 o
  -1   4   6         40.00         35.83         2.28 o
   0   4   6        282.67        276.68         5.58 o
   1   4   6        716.35        744.12         7.97 o
   2   4   6         45.30         43.64         2.35 o
   3   4   6        545.89        543.82         8.10 o
   4   4   6         61.02         50.38         3.28 o
   5   4   6          0.92          0.88         1.34 o
   6   4   6         24.38         23.83         3.20 o
   7   4   6         58.68         65.12         4.83 o
  -5   5   6         56.86         63.26         3.73 o
  -4   5   6        177.26        188.94         6.23 o
  -3   5   6          0.44          0.97         1.38 o
  -2   5   6        103.30        106.29         5.28 o
  -1   5   6         50.04         51.53         2.79 o
   0   5   6        180.64        170.02         4.55 o
   1   5   6         50.84         55.50         3.48 o
   2   5   6         17.74         16.43         2.70 o
   3   5   6        121.61        121.78         3.94 o
   4   5   6          0.32          0.14         1.15 o
   5   5   6          0.08          0.65         1.30 o
   6   5   6          6.38          3.41         1.76 o
   7   5   6         13.22          6.42         2.46 o
  -5   6   6         61.42         64.43         4.60 o
  -4   6   6         98.49         96.90         4.99 o
  -3   6   6         45.57         47.61         3.79 o
  -2   6   6          2.26          3.52         1.37 o
  -1   6   6         17.74         22.99         2.76 o
   0   6   6         24.72         25.62         2.78 o
   1   6   6          3.44          2.20         1.26 o
   2   6   6        160.57        163.50         4.67 o
   3   6   6         65.28         67.94         3.20 o
   4   6   6          0.67          0.35         1.17 o
   5   6   6         13.21         12.35         2.32 o
   6   6   6         28.48         26.62         3.62 o
  -4   7   6         23.44         32.16         7.78 o
  -3   7   6          0.39          0.45         1.78 o
  -2   7   6         27.10         30.50         3.58 o
  -1   7   6          8.46          8.29         2.06 o
   0   7   6        128.62        136.37         5.91 o
   1   7   6        106.66        119.22         5.41 o
   2   7   6          0.94          0.46         1.27 o
   3   7   6        194.89        201.98         6.61 o
   4   7   6          8.50          6.69         1.94 o
   5   7   6          1.83          1.68         1.61 o
   6   7   6         37.72         37.40         3.90 o
  -3   8   6         21.27         15.91         6.52 o
  -2   8   6          0.11          0.54         1.66 o
  -1   8   6        183.00        168.71         7.29 o
   0   8   6        333.51        345.32        10.27 o
   1   8   6        197.65        183.18        12.81 o
   2   8   6         71.24         66.36         9.37 o
   3   8   6          3.43          4.09         1.99 o
   4   8   6         17.84         19.14         3.03 o
   5   8   6          9.33          8.36         2.37 o
  -1   9   6         32.48         37.07         4.26 o
   0   9   6        127.97        143.51         6.97 o
   1   9   6         70.61         66.63         4.80 o
   2   9   6        179.57        190.07         7.69 o
   3   9   6         10.94         15.88         2.93 o
   4   9   6         13.52         10.54         2.54 o
   5   9   6         86.73         87.60         8.33 o
   3  10   6         23.24         13.76         5.25 o
  -2  -7   7         70.08         64.86         5.37 o
  -1  -7   7        158.83        177.02         8.28 o
   0  -7   7          0.14         -1.89         1.89 o
   2  -7   7         67.29         67.96         7.06 o
  -4  -6   7         91.26        103.39        12.04 o
  -3  -6   7         66.68         70.58        13.21 o
  -2  -6   7        209.04        217.49        12.44 o
  -1  -6   7         55.62         58.01         3.72 o
   0  -6   7          0.95         -0.66         1.30 o
   1  -6   7          0.09          0.94         1.47 o
   2  -6   7         11.45         17.32         5.47 o
   3  -6   7          4.23          2.17         1.79 o
  -5  -5   7         11.33         10.04         4.16 o
  -4  -5   7          0.04          1.14         1.78 o
  -3  -5   7          2.20          0.50         1.32 o
  -2  -5   7        104.48        114.16         4.96 o
  -1  -5   7         30.49         27.48         4.27 o
   0  -5   7         62.87         61.87         3.56 o
   1  -5   7        133.34        142.42         6.17 o
   2  -5   7          0.66          0.61         1.76 o
   3  -5   7          7.16          6.11         2.11 o
   4  -5   7         16.37         14.41         2.92 o
  -5  -4   7          4.54          0.83         2.04 o
  -4  -4   7         53.40         44.48         4.23 o
  -3  -4   7          2.23          1.27         1.34 o
  -2  -4   7        320.56        317.06         7.54 o
  -1  -4   7        116.14        115.92         5.65 o
   0  -4   7         73.00         72.64         4.23 o
   1  -4   7         76.57         85.17         3.84 o
   2  -4   7         11.26          8.62         2.35 o
   3  -4   7          1.96          1.30         1.76 o
   4  -4   7         46.86         38.54         6.15 o
   5  -4   7          4.25          5.29         2.36 o
  -6  -3   7         33.02         35.11         4.89 o
  -5  -3   7         28.22         27.88         4.30 o
  -4  -3   7         81.23         89.64         5.78 o
  -3  -3   7          1.18          0.58         1.03 o
  -2  -3   7        145.37        145.43         4.93 o
  -1  -3   7          7.25          5.30         1.41 o
   0  -3   7          8.87          6.90         1.43 o
   1  -3   7         33.05         29.74         2.36 o
   2  -3   7        107.80         97.86         7.56 o
   3  -3   7        147.84        146.18         8.73 o
   4  -3   7          4.53          3.84         1.66 o
   5  -3   7         48.94         50.58         4.29 o
  -6  -2   7          8.75          7.64         2.86 o
  -5  -2   7        178.98        173.33         8.17 o
  -4  -2   7         12.12         11.04         2.55 o
  -3  -2   7          6.63          4.43         2.76 o
  -2  -2   7        115.35        110.07         5.73 o
  -1  -2   7          7.71          5.26         1.35 o
   0  -2   7         45.85         49.15         2.85 o
   1  -2   7         51.20         57.09         2.97 o
   2  -2   7        106.53        104.75         4.76 o
   3  -2   7        500.50        461.76        10.36 o
   4  -2   7          2.47          0.61         1.36 o
   5  -2   7         10.89         13.41         3.08 o
   6  -2   7         83.11         99.62         5.92 o
  -6  -1   7          0.25         -0.73         2.00 o
  -5  -1   7        131.75        123.06         6.98 o
  -4  -1   7          5.45          5.34         2.22 o
  -3  -1   7          4.11          5.15         2.58 o
  -2  -1   7         21.66         20.17         1.95 o
  -1  -1   7        807.52        818.81        11.35 o
   0  -1   7        317.92        317.21         6.69 o
   1  -1   7          4.19          3.77         1.08 o
   2  -1   7        151.94        144.06         5.37 o
   3  -1   7          0.05          0.06         0.95 o
   4  -1   7         81.56         74.56         5.07 o
   5  -1   7         13.37          9.61         2.44 o
   6  -1   7         34.95         38.41        12.13 o
  -6   0   7          0.07         -0.13         1.92 o
  -5   0   7         11.39          8.40         2.47 o
  -4   0   7          8.37          5.79         2.22 o
  -3   0   7        248.38        252.28         8.67 o
  -2   0   7        115.87        113.84         5.59 o
  -1   0   7        138.07        131.96         4.21 o
   0   0   7         53.10         41.86         4.30 o
   1   0   7         32.06         26.36         4.00 o
   2   0   7        246.96        244.04         6.87 o
   3   0   7         10.82         11.93         2.04 o
   4   0   7         89.75         91.54         5.75 o
   5   0   7        110.83        113.57         5.50 o
   6   0   7          1.60          2.32         1.72 o
   7   0   7          2.20          1.36         1.98 o
  -6   1   7         10.91          9.61         3.04 o
  -5   1   7        116.48        117.45         6.71 o
  -4   1   7         43.39         42.50         6.06 o
  -3   1   7        211.16        208.02         9.05 o
  -2   1   7        497.84        474.76        11.26 o
  -1   1   7          3.99          3.40         1.52 o
   0   1   7         42.09         51.74         2.65 o
   1   1   7         46.59         45.16         2.53 o
   2   1   7        122.34        135.23         4.12 o
   3   1   7        133.27        135.16        14.12 o
   4   1   7          4.27          4.32         1.23 o
   5   1   7          9.41          8.71         1.68 o
   6   1   7          4.08          4.70         1.71 o
   7   1   7          0.22          0.34         1.47 o
  -6   2   7          0.20         -0.51         2.20 o
  -5   2   7        139.12        147.34         7.40 o
  -4   2   7          5.02          3.28         1.91 o
  -3   2   7        110.41        110.29         5.80 o
  -2   2   7          0.38          0.69         1.26 o
  -1   2   7        108.19        120.60         5.40 o
   0   2   7         75.88         67.18         2.33 o
   1   2   7         33.38         28.97         2.39 o
   2   2   7        312.41        305.87         5.26 o
   3   2   7        129.18        125.11         5.07 o
   4   2   7          3.83          3.69         1.14 o
   5   2   7         50.91         49.88         2.97 o
   6   2   7         30.29         30.71         2.89 o
   7   2   7         28.71         33.71         4.29 o
  -6   3   7         37.63         42.35         7.60 o
  -5   3   7          5.33          2.93         2.35 o
  -4   3   7         13.05          9.01         1.96 o
  -3   3   7         98.31        100.06         4.20 o
  -2   3   7         40.88         39.50         2.59 o
  -1   3   7        364.63        362.78         6.91 o
   0   3   7         29.54         35.18         2.23 o
   1   3   7         42.57         45.24         2.74 o
   2   3   7        206.66        211.68         5.09 o
   3   3   7         79.21         73.02         2.98 o
   4   3   7          5.69          3.45         1.34 o
   5   3   7        226.60        218.11        11.00 o
   6   3   7         26.90         24.18         6.56 o
   7   3   7         70.47         89.15        18.60 o
  -6   4   7          0.24          1.27         4.52 o
  -5   4   7        179.54        186.73        12.51 o
  -4   4   7          4.55          3.42         2.11 o
  -3   4   7         84.67         87.92         4.10 o
  -2   4   7         85.99         89.02         3.87 o
  -1   4   7          3.39          1.38         0.94 o
   0   4   7        164.68        162.14         4.53 o
   1   4   7         11.43         10.48         1.50 o
   2   4   7        106.55        109.47         3.15 o
   3   4   7         68.96         82.10         6.06 o
   4   4   7        293.47        296.40         9.00 o
   5   4   7          9.94          5.62         1.85 o
   6   4   7         15.23         18.79         4.52 o
   7   4   7         14.38         12.27         2.85 o
  -5   5   7         99.31        101.79         5.29 o
  -4   5   7         53.95         43.88         6.63 o
  -3   5   7        226.50        231.78         7.66 o
  -2   5   7          1.32         -0.29         1.15 o
  -1   5   7         35.91         33.17         4.02 o
   0   5   7         11.00          7.27         1.44 o
   1   5   7        186.00        183.34         6.18 o
   2   5   7        126.96        124.14         4.10 o
   3   5   7        167.60        184.62         6.10 o
   4   5   7        327.85        329.68         8.61 o
   5   5   7          2.80          2.91         1.71 o
   6   5   7         32.89         33.51         4.39 o
  -4   6   7         16.76         21.21         3.19 o
  -3   6   7        178.75        175.25         6.11 o
  -2   6   7          8.22          9.62         4.80 o
  -1   6   7         92.69         88.02         4.95 o
   0   6   7        249.79        264.27         7.98 o
   1   6   7        125.67        129.18         5.52 o
   2   6   7         80.41         77.80         4.34 o
   3   6   7         11.62         11.88         2.20 o
   4   6   7          0.02          1.25         1.37 o
   5   6   7          0.04         -1.15         1.37 o
   6   6   7         76.26         88.75         7.83 o
  -3   7   7         32.93         31.50         4.21 o
  -2   7   7          3.66          2.46         1.80 o
  -1   7   7        143.36        162.12         7.02 o
   0   7   7          0.27          2.43         1.51 o
   1   7   7        125.38        129.10         5.94 o
   2   7   7         20.28         17.80         5.93 o
   3   7   7         60.45         63.78         4.28 o
   4   7   7         11.99         18.27         2.86 o
   5   7   7          2.06          2.27         1.76 o
   6   7   7         84.46         90.22         8.60 o
  -2   8   7         51.91         56.72         4.93 o
  -1   8   7         42.01         48.21         4.38 o
   0   8   7          0.81          1.69         1.78 o
   1   8   7        209.59        221.12         9.86 o
   2   8   7         75.97         77.56         4.95 o
   3   8   7         14.26          9.06         2.58 o
   4   8   7          0.02          0.58         1.78 o
   5   8   7          8.14          3.62         3.62 o
   0   9   7          2.97          2.78         2.04 o
   1   9   7         54.58         62.39         4.77 o
   2   9   7         85.79         76.96         5.41 o
   3   9   7         21.99         21.20         3.43 o
  -3  -6   8         34.13         29.32         5.88 o
  -2  -6   8         39.93         45.76         4.74 o
  -1  -6   8        144.61        145.88         5.94 o
   0  -6   8         59.56         56.98         7.10 o
   1  -6   8         19.68         27.42         5.25 o
  -3  -5   8         71.27         61.60         4.04 o
  -2  -5   8         64.56         64.37         8.22 o
  -1  -5   8         53.09         54.37         3.66 o
   0  -5   8          7.28          3.80         1.57 o
   1  -5   8         45.81         40.65         4.84 o
   2  -5   8         56.36         68.70         6.61 o
   3  -5   8          9.89         19.64         4.52 o
  -5  -4   8        130.08        140.09        10.59 o
  -4  -4   8          4.34          4.49         2.76 o
  -3  -4   8        190.43        209.85         6.04 o
  -2  -4   8          2.23          2.86         1.46 o
  -1  -4   8        162.82        162.34         6.61 o
   0  -4   8          0.26          0.76         1.21 o
   1  -4   8         79.81         74.12         4.67 o
   2  -4   8        136.41        143.43         6.43 o
   3  -4   8         18.52         21.37         3.36 o
   4  -4   8        184.47        218.24         8.47 o
  -5  -3   8          6.09          3.35         2.63 o
  -4  -3   8         22.02         20.03         3.74 o
  -3  -3   8        156.26        149.93         7.52 o
  -2  -3   8          1.64          1.35         1.42 o
  -1  -3   8        244.55        251.36         6.91 o
   0  -3   8         15.84         14.01         2.62 o
   1  -3   8         99.97        101.71         5.21 o
   2  -3   8          0.86          0.84         1.30 o
   3  -3   8          7.30          5.59         3.39 o
   4  -3   8         40.55         38.48         3.66 o
  -5  -2   8          0.06          2.15         2.33 o
  -4  -2   8         95.06         81.78         5.85 o
  -3  -2   8        100.19        102.82         7.28 o
  -2  -2   8          0.70          1.59         1.58 o
  -1  -2   8         47.54         50.79         3.21 o
   0  -2   8          8.05          6.23         1.54 o
   1  -2   8         13.90         15.67         2.15 o
   2  -2   8         75.14         75.60         7.19 o
   3  -2   8         52.02         56.60         3.99 o
   4  -2   8        150.02        134.72         6.21 o
   5  -2   8          0.80          0.00         1.57 o
  -5  -1   8         20.76         14.98         5.16 o
  -4  -1   8        173.37        177.99         8.37 o
  -3  -1   8         62.51         66.50         8.69 o
  -2  -1   8          0.38          0.69         1.56 o
  -1  -1   8          1.10         -0.71         0.91 o
   0  -1   8        247.55        236.36         8.62 o
   1  -1   8        110.86        105.86         4.25 o
   2  -1   8         17.20         16.30         2.43 o
   3  -1   8         66.20         70.05         4.38 o
   4  -1   8         30.38         29.69         3.13 o
   5  -1   8         12.44          9.13         2.32 o
   6  -1   8          1.87         -0.54         2.44 o
  -5   0   8          4.32          3.84         2.26 o
  -4   0   8         33.69         38.39         4.28 o
  -3   0   8         63.95         57.99         8.01 o
  -2   0   8          0.17         -0.54         1.28 o
  -1   0   8         55.50         44.56         9.86 o
   0   0   8        123.26        117.37         4.35 o
   1   0   8        110.63        109.67         4.17 o
   2   0   8        154.00        145.53         5.76 o
   3   0   8        139.11        130.79         5.63 o
   4   0   8          0.23          0.31         1.26 o
   5   0   8          0.25          0.96         1.46 o
   6   0   8         42.89         48.46         4.18 o
  -5   1   8         61.80         63.87         5.46 o
  -4   1   8         23.10         16.77         3.25 o
  -3   1   8          1.06          0.19         1.61 o
  -2   1   8          1.27         -1.03         1.19 o
  -1   1   8        744.20        790.92        15.41 o
   0   1   8         95.21         93.66         3.88 o
   1   1   8        429.59        451.84         8.34 o
   2   1   8         13.96          8.34         1.78 o
   3   1   8        147.42        167.88         6.61 o
   4   1   8         33.79         31.96         8.91 o
   5   1   8          0.24         -0.30         1.30 o
   6   1   8         93.95        110.13         9.46 o
   7   1   8          2.06          0.90         2.71 o
  -5   2   8          7.86          3.84         2.24 o
  -4   2   8        352.68        334.56        11.12 o
  -3   2   8          4.13          2.43         1.85 o
  -2   2   8         27.28         22.30         3.22 o
  -1   2   8         23.33         23.28         3.17 o
   0   2   8         42.41         34.59         3.20 o
   1   2   8        197.50        201.79         5.46 o
   2   2   8         11.28          6.16         2.26 o
   3   2   8        224.16        219.24         6.94 o
   4   2   8         29.90         25.91         3.13 o
   5   2   8         23.06         28.27         5.02 o
   6   2   8          3.14         -0.81         2.71 o
  -5   3   8          0.00          0.60         2.26 o
  -4   3   8         95.95         97.80         6.23 o
  -3   3   8         13.99          9.96         2.62 o
  -2   3   8         10.10          7.01         2.20 o
  -1   3   8        157.07        139.72         6.35 o
   0   3   8        189.90        188.42         7.06 o
   1   3   8         39.47         43.34         3.47 o
   2   3   8         33.62         31.76         3.00 o
   3   3   8        224.18        222.20         5.40 o
   4   3   8         19.72         18.20         2.07 o
   5   3   8          1.39          4.19         1.91 o
   6   3   8          2.49          3.17         1.98 o
   7   3   8          2.05          2.35         3.44 o
  -4   4   8        125.86        124.75         7.16 o
  -3   4   8          1.07          1.47         2.58 o
  -2   4   8         57.01         59.54         4.55 o
  -1   4   8          0.82          0.52         1.08 o
   0   4   8         59.89         55.81         3.63 o
   1   4   8         21.09         21.96         2.12 o
   2   4   8         13.87         14.01         1.80 o
   3   4   8         20.58         21.28         7.19 o
   4   4   8         87.00         91.61         4.74 o
   5   4   8         40.56         42.64         5.97 o
   6   4   8          1.53          3.90         2.71 o
  -4   5   8        112.72        120.88         5.96 o
  -3   5   8         65.17         62.30         3.89 o
  -2   5   8        225.32        226.83         6.56 o
  -1   5   8          0.15          0.59         1.09 o
   0   5   8          7.69          7.81         3.12 o
   1   5   8          0.48         -0.56         1.25 o
   2   5   8          6.96          9.12         2.04 o
   3   5   8          6.91          5.11         1.75 o
   4   5   8        105.99        113.90         5.38 o
   5   5   8        291.03        307.18         9.16 o
   6   5   8         51.62         56.80         4.57 o
  -4   6   8         29.21         23.79         4.57 o
  -3   6   8          9.66          8.54         3.39 o
  -2   6   8        125.11        127.41         6.54 o
  -1   6   8         50.33         45.71         4.04 o
   0   6   8         73.87         90.00         5.11 o
   1   6   8        131.61        141.23        12.90 o
   2   6   8         25.49         26.76         3.44 o
   3   6   8        274.57        294.92        11.49 o
   4   6   8         19.11         13.97         4.98 o
   5   6   8         51.97         60.82         4.45 o
  -2   7   8         26.91         21.86         3.65 o
  -1   7   8         27.97         35.08         3.97 o
   0   7   8        219.39        219.52         8.91 o
   1   7   8         22.75         19.02         4.16 o
   2   7   8          0.07         -0.51         1.51 o
   3   7   8         54.76         40.90         4.98 o
   4   7   8         95.56        106.06         7.60 o
   5   7   8          2.77          3.93         2.28 o
  -1   8   8         17.19         16.47         4.34 o
   0   8   8        227.36        255.62         9.28 o
   1   8   8          0.94          1.03         1.76 o
   2   8   8         69.80         75.24         5.08 o
   3   8   8          8.39          7.15         3.08 o
   3   9   8          7.57          9.95         4.98 o
  -2  -5   9         55.69         61.83         8.46 o
  -1  -5   9         23.02         20.03         2.93 o
   0  -5   9         71.39         63.61         4.92 o
   1  -5   9         26.26         28.42         5.52 o
  -3  -4   9          4.50          1.36         2.81 o
  -2  -4   9        217.06        243.04         7.63 o
  -1  -4   9          1.11          0.26         1.53 o
   0  -4   9          4.35          3.52         1.92 o
   1  -4   9         20.93         15.19         3.39 o
   2  -4   9         15.09         12.72         4.39 o
  -4  -3   9         26.56         26.15         5.61 o
  -3  -3   9          0.99          0.49         2.94 o
  -2  -3   9        112.24        122.77         7.15 o
  -1  -3   9          1.93          2.08         1.60 o
   0  -3   9          0.22          1.62         1.45 o
   1  -3   9          4.83          2.12         1.47 o
   2  -3   9        117.18        107.44         5.82 o
   3  -3   9         92.59        106.10         5.95 o
  -4  -2   9         87.83         88.62         6.62 o
  -3  -2   9         37.59         36.90         4.47 o
  -2  -2   9        189.98        188.59         8.52 o
  -1  -2   9          4.41          3.86         1.62 o
   0  -2   9         30.63         32.97         2.96 o
   1  -2   9          2.50          1.48         1.54 o
   2  -2   9          4.64          4.46         1.71 o
   3  -2   9          8.37         10.31         2.46 o
   4  -2   9          9.24         10.47         2.54 o
  -4  -1   9          0.17         -1.14         1.92 o
  -3  -1   9         81.19         84.39         5.96 o
  -2  -1   9        212.05        225.54        11.49 o
  -1  -1   9         13.18          8.01         4.52 o
   0  -1   9         89.75         84.15         4.21 o
   1  -1   9          1.15          1.77         1.47 o
   2  -1   9         27.52         29.63         3.30 o
   3  -1   9          6.05          4.57         1.98 o
   4  -1   9         12.70          9.80         2.49 o
   5  -1   9         42.38         39.09         5.43 o
  -4   0   9         11.78          5.76         2.67 o
  -3   0   9        141.26        151.26         9.46 o
  -2   0   9         93.15         84.05         5.67 o
  -1   0   9         25.39         34.45         4.02 o
   0   0   9         84.16         78.32         5.18 o
   1   0   9          2.65          2.77         1.29 o
   2   0   9         58.47         65.27         5.57 o
   3   0   9        129.32        118.66         8.14 o
   4   0   9         19.11         17.24         2.91 o
   5   0   9          4.97          5.28         2.13 o
  -4   1   9          7.81          7.22         2.74 o
  -3   1   9          0.02         -0.36         1.66 o
  -2   1   9         60.94         49.34        14.57 o
  -1   1   9         51.83         43.10         4.23 o
   0   1   9        197.48        204.46         9.77 o
   1   1   9        100.95         97.64         6.19 o
   2   1   9        361.80        364.81        11.09 o
   3   1   9          2.79          1.67         1.60 o
   4   1   9         12.35         12.81         2.56 o
   5   1   9          2.36          2.90         2.22 o
   6   1   9          0.22          1.18         2.62 o
  -4   2   9          0.21         -0.11         2.22 o
  -3   2   9         18.34         21.41         3.60 o
  -2   2   9         12.02         11.20         2.85 o
  -1   2   9          4.88          1.46         3.12 o
   0   2   9         84.87         97.50        11.31 o
   1   2   9         13.42          9.82         2.30 o
   2   2   9        414.50        412.92        14.25 o
   3   2   9          0.57         -0.26         1.37 o
   4   2   9          4.80          4.39         2.94 o
   5   2   9         10.25         12.75         2.75 o
  -4   3   9          1.75          0.95         2.14 o
  -3   3   9         44.65         45.06         4.57 o
  -2   3   9        290.01        291.33        15.70 o
  -1   3   9         55.40         54.92         7.60 o
   0   3   9          0.01          0.79         1.65 o
   1   3   9         30.04         23.23         3.26 o
   2   3   9         58.39         60.41         4.06 o
   3   3   9          5.05          2.98         1.80 o
   4   3   9         41.84         41.90         5.70 o
   5   3   9         22.92         26.24         5.34 o
  -4   4   9         33.09         26.52         5.70 o
  -3   4   9         77.21         76.04        11.45 o
  -2   4   9          0.19          1.99         1.93 o
  -1   4   9         29.71         34.57         4.80 o
   0   4   9          0.03         -0.08         1.65 o
   1   4   9        138.13        146.20         6.58 o
   3   4   9          4.00          7.60         3.17 o
   4   4   9        104.62        111.58         8.51 o
   5   4   9          2.15          0.54         2.81 o
  -3   5   9         80.95         79.33        12.08 o
  -2   5   9         51.33         51.21         7.96 o
  -1   5   9        177.32        176.01        12.22 o
   0   5   9          2.98          1.99         3.17 o
   1   5   9         38.88         34.90         3.50 o
   2   5   9         54.15         63.56         4.28 o
   3   5   9          0.42          0.90         2.17 o
   4   5   9          0.04          0.93         1.82 o
   5   5   9          4.90          6.57         2.37 o
  -2   6   9         46.89         52.40         8.05 o
  -1   6   9         75.31         70.28         5.29 o
   0   6   9         25.60         21.00         3.30 o
   1   6   9          3.18          4.57         2.00 o
   2   6   9          1.68         -0.59         1.57 o
   3   6   9          1.80          2.44         2.35 o
   4   6   9         56.38         61.36         5.97 o
   5   6   9         62.57         72.56         5.79 o
  -2   7   9        103.31        108.14         8.96 o
  -1   7   9         27.75         21.99         4.71 o
   0   7   9         22.42         17.64         3.26 o
   1   7   9         49.99         54.74         6.02 o
   2   7   9         12.61         14.65         2.93 o
   3   7   9         51.84         36.02         5.07 o
   4   7   9        124.42        151.31         9.41 o
   2   8   9         52.81         43.98         7.06 o
  -1  -4  10         42.37         29.41         5.88 o
  -1  -3  10         50.37         37.80         5.02 o
   0  -3  10          1.20         -0.16         1.89 o
   1  -3  10         26.91         32.04         5.97 o
  -2  -2  10         60.19         61.38         5.74 o
  -1  -2  10         87.19         90.08         6.46 o
   0  -2  10          1.13          1.03         1.77 o
   1  -2  10          9.25          8.69         2.50 o
   2  -2  10         17.69         18.05         3.28 o
  -2  -1  10         43.20         46.36         5.08 o
  -1  -1  10         54.22         45.89         4.87 o
   0  -1  10          3.48          1.03         1.96 o
   1  -1  10        204.79        213.12        11.04 o
   2  -1  10          1.29          1.71         1.76 o
   3  -1  10         23.04         25.94         3.77 o
  -3   0  10          2.22          1.02         2.22 o
  -2   0  10        102.75        102.90         6.74 o
  -1   0  10         16.04         21.54         3.80 o
   0   0  10        151.62        159.72        11.67 o
   1   0  10        131.45        136.47         6.43 o
   2   0  10          5.99          4.26         2.00 o
   3   0  10         31.34         42.50         4.00 o
   4   0  10          4.09          2.33         2.04 o
  -3   1  10         10.07          5.11         2.66 o
  -2   1  10         26.94         21.88         3.82 o
  -1   1  10          1.70          0.87         1.78 o
   0   1  10         10.71         12.17         3.00 o
   1   1  10         29.19         28.87         5.16 o
   2   1  10          9.47          9.86         2.43 o
   3   1  10         38.57         40.45         5.88 o
   4   1  10          2.88          1.82         2.04 o
  -3   2  10         20.98         17.65         4.98 o
  -2   2  10          9.80          5.52         3.35 o
  -1   2  10         16.63         12.38         3.21 o
   0   2  10         13.01         10.77         3.26 o
   1   2  10         19.35         18.11         3.23 o
   2   2  10          0.47         -1.72         1.72 o
   3   2  10        218.75        221.18         8.16 o
   4   2  10          1.14          0.47         2.76 o
  -2   3  10          9.05          6.23         2.58 o
  -1   3  10        194.67        203.90         8.75 o
   0   3  10        180.29        180.28         8.08 o
   1   3  10        182.27        196.73        16.70 o
   2   3  10         23.95         18.28         4.25 o
   3   3  10         59.63         51.85         6.24 o
   4   3  10          0.45         -1.09         2.99 o
  -2   4  10         34.83         36.17         4.55 o
  -1   4  10         23.76         19.87         3.58 o
   0   4  10         30.77         30.80         4.09 o
   1   4  10         71.75         81.81         8.69 o
   4   4  10         36.02         45.97         6.61 o
  -2   5  10        107.26        104.43         8.96 o
  -1   5  10        112.90        128.77        11.49 o
   0   5  10         88.20        100.72        10.04 o
   1   5  10          2.19          0.18         3.26 o
   0   6  10         86.23         92.67         9.68 o
   1   6  10         13.56          6.70         4.16 o
   2   7  10          4.41          7.87         3.71 o
  -1  -1  11         83.17         73.39         9.86 o
  -1   0  11         21.11         22.26         6.79 o
   0   0  11          1.70          4.80         4.34 o
   2   0  11         36.69         40.18         6.24 o
  -1   1  11         45.67         45.07         8.51 o
   0   1  11         52.56         53.95         5.20 o
   1   1  11        107.28        118.73         9.59 o
   2   1  11         70.71         91.40         8.60 o
   3   1  11          2.44          3.44         3.80 o
  -1   2  11         42.16         36.53         4.89 o
   0   2  11         10.03          6.04         2.69 o
   1   2  11         37.51         34.30         6.15 o
   2   2  11          5.26          7.96         3.71 o
   3   2  11          3.55         11.22         4.16 o
  -1   3  11          0.70          1.72         2.99 o
   0   3  11          4.46          3.84         2.46 o
   1   3  11         93.05        102.80         8.78 o
   2   3  11         38.16         44.43         6.24 o
  -1   4  11         16.86         13.12         4.52 o
   0   4  11         15.07         21.72         6.24 o
                                                
